# Supplementary material for: Transcriptomic signatures in cartilage ageing
Source: Arthritis Res Ther. 2013 Aug 23;15(4):R98. doi: 10.1186/ar4278 (PMC3978620; doi:10.1186/ar4278)
Supplement: Additional file 1 — Table S1 presenting a complete list of significantly expressed genes and DAVID analysis of the expression patterns. The first two spreadsheets contain the DAVID results for annotation cluster analysis. The next two sheets contain the KEGG results from DAVID. [file ar4278-S1.XLSX]

## Sheet: NOTES
Complete List of Significantly Expressed Genes and DAVID Analysis of the Expression Patterns.
Significant differnentially expressed genes have a log 2 fold change +/- 1.4 and p<0.05.
Highest in young are genes more highly expressed in young cartilage compared to oldr cartilage, lowest in young are genes less expressed in young cartilage comapred to older cartilage.
The first 2 tabs contain the DAVID results for annotation cluster analysis. Significant results (enrichment score >=1.3) are marked in green.
The second 2 tabs contain the KEGG results from DAVID. Significant results are highlighted in green.

## Sheet: HIGHEST YOUNG 
Annotation Cluster 1	Enrichment Score: 26.287522545977126
Category	Term	Count	%	PValue	Genes	List Total	Pop Hits	Pop Total	Fold Enrichment	Bonferroni	Benjamini	FDR
SP_PIR_KEYWORDS	extracellular matrix	47	17.0909	1.24857e-38	823371, 795569, 799424, 803644, 783777, 784577, 806674, 825557, 784168, 809878, 824104, 812816, 780333, 814924, 802943, 776582, 823173, 810918, 812198, 812851, 788090, 772696, 780010, 820132, 772347, 787944, 819877, 806449, 810359, 772614, 819582, 825565, 805905, 800485, 787706, 781103, 784681, 777404, 826638, 784210, 816980, 822118, 821332, 808600, 812509, 803177, 800275	274	241	19235	13.6906	4.84446e-36	4.84446e-36	1.73379e-35
SP_PIR_KEYWORDS	signal	136	49.4545	7.51543e-36	788445, 786685, 826739, 823371, 824475, 773152, 785871, 792906, 795624, 787756, 812816, 778341, 814924, 780397, 823173, 797997, 772696, 822143, 772347, 778205, 800018, 819877, 787944, 797390, 772614, 809884, 826638, 774998, 794775, 787386, 787607, 785547, 785217, 787480, 814490, 809878, 780408, 786401, 782334, 780870, 787202, 811252, 810299, 810398, 786153, 780010, 820195, 824665, 779673, 776160,…	274	3250	19235	2.93763	2.91599e-33	1.45799e-33	1.04361e-32
UP_SEQ_FEATURE	signal peptide	136	49.4545	1.49482e-35	788445, 786685, 826739, 823371, 824475, 773152, 785871, 792906, 795624, 787756, 812816, 778341, 814924, 780397, 823173, 797997, 772696, 822143, 772347, 778205, 800018, 819877, 787944, 797390, 772614, 809884, 826638, 774998, 794775, 787386, 787607, 785547, 785217, 787480, 814490, 809878, 780408, 786401, 782334, 780870, 787202, 811252, 810299, 810398, 786153, 780010, 820195, 824665, 779673, 776160,…	274	3250	19113	2.919	1.88048e-32	1.88048e-32	2.43082e-32
SP_PIR_KEYWORDS	Secreted	98	35.6364	3.84698e-35	788445, 823371, 824475, 773152, 792906, 795624, 812816, 814924, 780397, 823173, 772696, 822143, 772347, 778205, 787944, 819877, 772614, 774998, 826638, 794775, 787607, 785547, 809878, 780408, 786401, 780870, 811252, 787202, 786153, 780010, 779673, 806449, 788326, 822879, 777404, 795231, 822118, 787867, 824134, 792681, 776869, 795569, 796346, 784577, 797736, 825557, 784168, 810335, 817522, 798933,…	274	1689	19235	4.07322	1.49263e-32	4.97542e-33	5.342e-32
GOTERM_CC_FAT	GO:0005578~proteinaceous extracellular matrix	52	18.9091	5.21039e-34	823371, 795569, 784577, 825557, 784168, 812816, 814924, 776582, 823173, 810918, 812198, 812851, 772696, 820132, 772347, 819877, 787944, 782887, 772614, 819582, 805905, 800485, 787706, 826638, 784210, 816980, 807464, 821332, 794775, 812509, 803177, 803644, 799424, 783777, 806674, 809878, 824104, 780333, 802943, 822350, 788090, 780010, 779673, 806449, 810359, 825565, 781103, 777404, 784681, 822118,…	233	320	12782	8.91448	1.54748e-31	1.54748e-31	6.95198e-31
GOTERM_CC_FAT	GO:0031012~extracellular matrix	52	18.9091	2.31073e-32	823371, 795569, 784577, 825557, 784168, 812816, 814924, 776582, 823173, 810918, 812198, 812851, 772696, 820132, 772347, 819877, 787944, 782887, 772614, 819582, 805905, 800485, 787706, 826638, 784210, 816980, 807464, 821332, 794775, 812509, 803177, 803644, 799424, 783777, 806674, 809878, 824104, 780333, 802943, 822350, 788090, 780010, 779673, 806449, 810359, 825565, 781103, 777404, 784681, 822118,…	233	345	12782	8.26851	6.86286e-30	3.43143e-30	3.0831e-29
GOTERM_CC_FAT	GO:0044421~extracellular region part	80	29.0909	2.56212e-32	823371, 795569, 792906, 784577, 797736, 825557, 784168, 812816, 817522, 814924, 798933, 776582, 780397, 823173, 810918, 817326, 812198, 791684, 812851, 797665, 772696, 792731, 820132, 772347, 787944, 819877, 818502, 782887, 772614, 819582, 823526, 805905, 773231, 812455, 800485, 787706, 826638, 784210, 816980, 807464, 821332, 794775, 812509, 804233, 803177, 787386, 803644, 799424, 783777, 794122,…	233	960	12782	4.57153	7.60948e-30	2.53649e-30	3.41851e-29
GOTERM_CC_FAT	GO:0005576~extracellular region	110	40	9.59096e-30	788445, 823371, 824475, 773152, 792906, 795624, 812816, 814924, 776582, 780397, 823173, 772696, 822143, 772347, 778205, 787944, 819877, 772614, 809884, 826638, 774998, 794775, 787386, 787607, 785547, 794122, 809878, 780408, 786401, 780870, 787202, 811252, 786153, 780010, 779673, 826848, 806449, 788326, 822879, 777404, 795231, 822118, 787867, 824134, 792681, 776869, 795569, 796346, 784577, 797736,…	233	2010	12782	3.0022	2.84851e-27	7.12128e-28	1.27968e-26
SP_PIR_KEYWORDS	glycoprotein	146	53.0909	9.301e-29	788445, 826739, 823371, 826434, 773152, 790778, 785871, 795624, 787756, 812816, 797061, 814924, 778341, 791311, 776582, 780397, 823173, 804381, 797997, 772992, 772696, 822143, 772347, 800018, 819877, 787944, 797390, 772614, 800297, 826638, 809884, 774998, 816612, 794775, 787386, 787607, 801375, 785547, 787480, 814490, 794122, 816165, 809878, 780408, 786401, 782334, 780870, 787202, 810299, 810398,…	274	4318	19235	2.37362	3.60879e-26	9.02197e-27	1.29156e-25
SP_PIR_KEYWORDS	disulfide bond	112	40.7273	9.01452e-25	826739, 823371, 824475, 773152, 792906, 795624, 812816, 787756, 776582, 780397, 804381, 797997, 772696, 822143, 772347, 778205, 819877, 797390, 809884, 826638, 774998, 794775, 787386, 785547, 787480, 814490, 809878, 780408, 786401, 826725, 782334, 780870, 787202, 810299, 810398, 786153, 820195, 779673, 776160, 826848, 783725, 806449, 788326, 799160, 822879, 811140, 787867, 803417, 824134, 776869,…	274	2924	19235	2.68895	3.49763e-22	6.99527e-23	1.25178e-21
UP_SEQ_FEATURE	glycosylation site:N-linked (GlcNAc...)	135	49.0909	3.9703e-24	788445, 826739, 823371, 826434, 773152, 790778, 785871, 795624, 787756, 812816, 797061, 814924, 778341, 791311, 780397, 823173, 804381, 797997, 772992, 822143, 772347, 800018, 819877, 787944, 797390, 772614, 800297, 809884, 826638, 774998, 816612, 794775, 787386, 787607, 801375, 785547, 787480, 814490, 816165, 809878, 780408, 786401, 782334, 787202, 810299, 810398, 786153, 786807, 820195, 824665,…	274	4129	19113	2.28069	4.99464e-21	2.49732e-21	6.45636e-21
UP_SEQ_FEATURE	disulfide bond	108	39.2727	1.71687e-23	826739, 823371, 824475, 773152, 792906, 795624, 812816, 787756, 780397, 804381, 797997, 772696, 822143, 772347, 778205, 819877, 797390, 809884, 826638, 774998, 794775, 787386, 785547, 787480, 814490, 809878, 780408, 786401, 826725, 782334, 780870, 787202, 810299, 810398, 786153, 820195, 779673, 776160, 826848, 783725, 806449, 788326, 799160, 822879, 811140, 787867, 803417, 824134, 776869, 795569,…	274	2819	19113	2.67243	2.15983e-20	7.19942e-21	2.79192e-20
GOTERM_CC_FAT	GO:0005581~collagen	18	6.54545	4.66486e-21	788090, 780010, 795569, 787944, 780333, 814924, 787706, 781103, 826638, 777404, 784210, 776582, 821332, 823173, 808600, 812509, 800275, 803177	233	35	12782	28.2129	1.38546e-18	2.77093e-19	6.22411e-18
GOTERM_MF_FAT	GO:0005201~extracellular matrix structural constituent	22	8	1.58575e-19	788090, 772696, 823371, 780010, 795569, 779673, 803644, 787944, 825557, 809878, 780333, 814924, 781103, 777404, 826638, 784210, 776582, 821332, 808600, 812509, 803177, 800275	209	86	12983	15.8911	7.38959e-17	7.38959e-17	2.26092e-16
SP_PIR_KEYWORDS	collagen	22	8	1.6465e-19	788090, 798970, 780010, 795569, 787944, 794122, 824104, 812816, 780333, 814924, 787706, 781103, 777404, 826638, 784210, 776582, 821332, 823173, 808600, 812509, 800275, 803177	274	95	19235	16.257	6.38841e-17	7.98552e-18	2.28636e-16
GOTERM_CC_FAT	GO:0044420~extracellular matrix part	23	8.36364	1.26964e-16	788090, 823371, 780010, 795569, 787944, 806449, 825565, 780333, 787706, 814924, 781103, 777404, 826638, 784210, 816980, 776582, 821332, 808600, 823173, 822350, 812509, 803177, 800275	233	117	12782	10.7841	3.29736e-14	5.44009e-15	1.44329e-13
GOTERM_MF_FAT	GO:0005198~structural molecule activity	31	11.2727	9.17513e-08	823994, 823371, 795569, 803644, 825557, 809878, 780333, 814924, 786006, 776582, 823173, 788090, 772696, 780010, 779673, 778573, 786214, 786634, 795791, 776216, 787944, 781103, 777404, 809884, 826638, 784210, 821332, 808600, 812509, 800275, 803177	209	634	12983	3.03739	4.27552e-05	1.42519e-05	0.000130817
Annotation Cluster 2	Enrichment Score: 14.545397452485728
Category	Term	Count	%	PValue	Genes	List Total	Pop Hits	Pop Total	Fold Enrichment	Bonferroni	Benjamini	FDR
GOTERM_BP_FAT	GO:0007155~cell adhesion	49	17.8182	7.54908e-18	788445, 823371, 795569, 781335, 821519, 776582, 823173, 797997, 812851, 772696, 820132, 792731, 822143, 786214, 778205, 800018, 787944, 782887, 799079, 819582, 805905, 773231, 800485, 787706, 826638, 809884, 774998, 821332, 812509, 803177, 787386, 799424, 783777, 823746, 786006, 782334, 810398, 780233, 783208, 780010, 776160, 799511, 786634, 778937, 783725, 825565, 788326, 789102, 777404	222	700	13528	4.26559	1.46452e-14	1.46452e-14	1.29331e-14
GOTERM_BP_FAT	GO:0022610~biological adhesion	49	17.8182	7.9947e-18	788445, 823371, 795569, 781335, 821519, 776582, 823173, 797997, 812851, 772696, 820132, 792731, 822143, 786214, 778205, 800018, 787944, 782887, 799079, 819582, 805905, 773231, 800485, 787706, 826638, 809884, 774998, 821332, 812509, 803177, 787386, 799424, 783777, 823746, 786006, 782334, 810398, 780233, 783208, 780010, 776160, 799511, 786634, 778937, 783725, 825565, 788326, 789102, 777404	222	701	13528	4.2595	1.55097e-14	7.75486e-15	1.36966e-14
SP_PIR_KEYWORDS	cell adhesion	27	9.81818	3.82923e-10	787386, 823371, 799424, 783777, 782334, 821519, 810398, 776582, 823173, 797997, 812851, 783208, 820132, 792731, 799511, 776160, 786214, 778937, 800018, 819582, 773231, 805905, 787706, 774998, 809884, 821332, 812509	274	422	19235	4.49152	1.48574e-07	1.35067e-08	5.31736e-07
Annotation Cluster 3	Enrichment Score: 10.548014182332022
Category	Term	Count	%	PValue	Genes	List Total	Pop Hits	Pop Total	Fold Enrichment	Bonferroni	Benjamini	FDR
GOTERM_CC_FAT	GO:0005581~collagen	18	6.54545	4.66486e-21	788090, 780010, 795569, 787944, 780333, 814924, 787706, 781103, 826638, 777404, 784210, 776582, 821332, 823173, 808600, 812509, 800275, 803177	233	35	12782	28.2129	1.38546e-18	2.77093e-19	6.22411e-18
SP_PIR_KEYWORDS	hydroxylysine	16	5.81818	3.14276e-20	788090, 780010, 795569, 787944, 814924, 781103, 826638, 777404, 784210, 821332, 776582, 823173, 808600, 812509, 800275, 803177	274	31	19235	36.2326	1.21939e-17	2.03232e-18	4.36411e-17
SP_PIR_KEYWORDS	triple helix	16	5.81818	3.14276e-20	788090, 780010, 795569, 787944, 814924, 781103, 826638, 777404, 784210, 821332, 776582, 823173, 808600, 812509, 800275, 803177	274	31	19235	36.2326	1.21939e-17	2.03232e-18	4.36411e-17
SP_PIR_KEYWORDS	trimer	15	5.45455	7.90644e-20	780010, 795569, 787944, 814924, 781103, 777404, 809884, 784210, 821332, 776582, 823173, 808600, 812509, 800275, 803177	274	26	19235	40.5004	3.0677e-17	4.38243e-18	1.09791e-16
GOTERM_MF_FAT	GO:0005201~extracellular matrix structural constituent	22	8	1.58575e-19	788090, 772696, 823371, 780010, 795569, 779673, 803644, 787944, 825557, 809878, 780333, 814924, 781103, 777404, 826638, 784210, 776582, 821332, 808600, 812509, 803177, 800275	209	86	12983	15.8911	7.38959e-17	7.38959e-17	2.26092e-16
SP_PIR_KEYWORDS	collagen	22	8	1.6465e-19	788090, 798970, 780010, 795569, 787944, 794122, 824104, 812816, 780333, 814924, 787706, 781103, 777404, 826638, 784210, 776582, 821332, 823173, 808600, 812509, 800275, 803177	274	95	19235	16.257	6.38841e-17	7.98552e-18	2.28636e-16
SP_PIR_KEYWORDS	hydroxyproline	16	5.81818	9.0288e-19	788090, 780010, 795569, 787944, 814924, 781103, 826638, 777404, 784210, 821332, 776582, 823173, 808600, 812509, 800275, 803177	274	37	19235	30.3571	3.50317e-16	3.89241e-17	1.25376e-15
INTERPRO	IPR008160:Collagen triple helix repeat	20	7.27273	4.74194e-17	788090, 798970, 780010, 795569, 787944, 794122, 780333, 814924, 787706, 781103, 826638, 777404, 784210, 776582, 821332, 823173, 808600, 812509, 800275, 803177	267	84	16659	14.8555	2.55591e-14	2.55591e-14	6.90068e-14
SP_PIR_KEYWORDS	hydroxylation	18	6.54545	1.16886e-16	788090, 780010, 795569, 787944, 794122, 780333, 814924, 787706, 781103, 826638, 777404, 784210, 821332, 823173, 808600, 812509, 800275, 803177	274	71	19235	17.7974	4.30767e-14	4.32987e-15	1.55431e-13
GOTERM_CC_FAT	GO:0044420~extracellular matrix part	23	8.36364	1.26964e-16	788090, 823371, 780010, 795569, 787944, 806449, 825565, 780333, 787706, 814924, 781103, 777404, 826638, 784210, 816980, 776582, 821332, 808600, 823173, 822350, 812509, 803177, 800275	233	117	12782	10.7841	3.29736e-14	5.44009e-15	1.44329e-13
KEGG_PATHWAY	hsa04512:ECM-receptor interaction	19	6.90909	6.48814e-14	772696, 823371, 780010, 795569, 786214, 810787, 799511, 799424, 787944, 782887, 825565, 814924, 781103, 809884, 777404, 810398, 808600, 800275, 803177	110	84	5085	10.4562	6.61338e-12	6.61338e-12	7.22311e-11
GOTERM_BP_FAT	GO:0030198~extracellular matrix organization	17	6.18182	1.11345e-11	823371, 780010, 795569, 778573, 799511, 772347, 787944, 772614, 805905, 825565, 814924, 781103, 777404, 821332, 808600, 812509, 803177	222	104	13528	9.96085	2.16008e-08	5.4002e-09	1.90756e-08
UP_SEQ_FEATURE	domain:TSP N-terminal	10	3.63636	1.4884e-11	780010, 786214, 786634, 809884, 777404, 826638, 821332, 823173, 812509, 803177	274	23	19113	30.3285	1.87241e-08	3.74481e-09	2.42038e-08
GOTERM_BP_FAT	GO:0030199~collagen fibril organization	11	4	1.68701e-11	780010, 795569, 814924, 772347, 781103, 777404, 821332, 787944, 808600, 812509, 803177	222	29	13528	23.114	3.27281e-08	6.54563e-09	2.89021e-08
INTERPRO	IPR003129:Laminin G, thrombospondin-type, N-terminal	10	3.63636	2.44571e-11	780010, 786214, 786634, 809884, 777404, 826638, 821332, 823173, 812509, 803177	267	22	16659	28.3606	1.31824e-08	6.59119e-09	3.5591e-08
UP_SEQ_FEATURE	domain:Fibrillar collagen NC1	8	2.90909	3.53073e-11	780010, 795569, 814924, 781103, 777404, 787944, 808600, 803177	274	11	19113	50.7313	4.44166e-08	7.40277e-09	5.74155e-08
INTERPRO	IPR000885:Fibrillar collagen, C-terminal	8	2.90909	7.64404e-11	780010, 795569, 814924, 781103, 777404, 787944, 808600, 803177	267	11	16659	45.3769	4.12014e-08	1.37338e-08	1.11239e-07
SMART	SM00210:TSPN	10	3.63636	1.08152e-10	780010, 786214, 786634, 809884, 777404, 826638, 821332, 823173, 812509, 803177	174	22	9079	23.7173	1.41679e-08	1.41679e-08	1.2612e-07
UP_SEQ_FEATURE	propeptide:C-terminal propeptide	7	2.54545	2.19792e-10	780010, 795569, 814924, 781103, 777404, 808600, 803177	274	8	19113	61.036	2.76498e-07	3.94998e-08	3.57418e-07
SMART	SM00038:COLFI	8	2.90909	2.50123e-10	780010, 795569, 814924, 781103, 777404, 787944, 808600, 803177	174	11	9079	37.9478	3.2766e-08	1.6383e-08	2.91677e-07
GOTERM_CC_FAT	GO:0005583~fibrillar collagen	8	2.90909	4.34777e-10	780010, 795569, 814924, 781103, 777404, 787944, 808600, 803177	233	12	12782	36.5722	1.29129e-07	1.8447e-08	5.80103e-07
GOTERM_BP_FAT	GO:0043062~extracellular structure organization	18	6.54545	1.32617e-09	797997, 823371, 780010, 795569, 778573, 799511, 772347, 787944, 772614, 805905, 825565, 814924, 781103, 777404, 821332, 808600, 812509, 803177	222	163	13528	6.72923	2.57276e-06	4.28794e-07	2.272e-06
KEGG_PATHWAY	hsa04510:Focal adhesion	21	7.63636	5.51065e-09	772696, 823371, 780010, 795569, 786214, 799511, 799424, 787944, 782887, 822984, 823526, 794587, 814924, 781103, 786006, 809884, 777404, 810398, 808600, 800275, 803177	110	201	5085	4.82972	5.62086e-07	2.81043e-07	6.13926e-06
UP_SEQ_FEATURE	region of interest:Triple-helical region	8	2.90909	2.2647e-08	780010, 795569, 777404, 784210, 787944, 808600, 803177, 800275	274	23	19113	24.2628	2.84895e-05	2.58999e-06	3.68277e-05
GOTERM_MF_FAT	GO:0005198~structural molecule activity	31	11.2727	9.17513e-08	823994, 823371, 795569, 803644, 825557, 809878, 780333, 814924, 786006, 776582, 823173, 788090, 772696, 780010, 779673, 778573, 786214, 786634, 795791, 776216, 787944, 781103, 777404, 809884, 826638, 784210, 821332, 808600, 812509, 800275, 803177	209	634	12983	3.03739	4.27552e-05	1.42519e-05	0.000130817
SP_PIR_KEYWORDS	Ehlers-Danlos syndrome	6	2.18182	2.39225e-07	780010, 795569, 814924, 772347, 781103, 808600	274	11	19235	38.2913	9.28149e-05	7.13991e-06	0.000332192
GOTERM_MF_FAT	GO:0048407~platelet-derived growth factor binding	6	2.18182	4.29758e-07	780010, 795569, 781103, 787944, 808600, 800275	209	11	12983	33.8834	0.000200247	2.86092e-05	0.000612737
SP_PIR_KEYWORDS	pyroglutamic acid	7	2.54545	4.49994e-05	780010, 795569, 814924, 781103, 826638, 787944, 808600	274	46	19235	10.6827	0.0173086	0.000831091	0.0624691
GOTERM_BP_FAT	GO:0043588~skin development	6	2.18182	9.5906e-05	780010, 795569, 814924, 772347, 781103, 808600	222	29	13528	12.6076	0.169782	0.00882117	0.16418
PIR_SUPERFAMILY	PIRSF002257:collagen alpha 1(V) chain	3	1.09091	0.0018528	780010, 777404, 803177	133	4	7396	41.7068	0.228665	0.0829048	2.16438
UP_SEQ_FEATURE	region of interest:Nonhelical region	3	1.09091	0.00537744	780010, 777404, 803177	274	8	19113	26.1583	0.998867	0.124536	8.39478
SP_PIR_KEYWORDS	coiled coil	40	14.5455	0.0289495	823371, 795569, 776678, 816145, 825782, 783777, 822356, 780408, 814924, 826725, 787202, 792672, 776582, 823173, 788090, 780010, 806404, 778573, 793884, 783129, 786716, 778937, 787944, 810359, 822100, 785280, 809166, 812455, 781103, 777404, 826638, 784210, 802910, 807464, 821332, 808600, 782475, 812509, 803177, 800275	274	2019	19235	1.3908	0.999989	0.215348	33.4976
GOTERM_MF_FAT	GO:0030674~protein binding, bridging	4	1.45455	0.191168	781103, 777404, 821332, 803177	209	94	12983	2.64339	1	0.905013	95.1442
GOTERM_BP_FAT	GO:0003007~heart morphogenesis	3	1.09091	0.335426	780010, 777404, 787944	222	73	13528	2.50426	1	0.947495	99.9088
Annotation Cluster 4	Enrichment Score: 10.398060306638031
Category	Term	Count	%	PValue	Genes	List Total	Pop Hits	Pop Total	Fold Enrichment	Bonferroni	Benjamini	FDR
GOTERM_BP_FAT	GO:0001501~skeletal system development	32	11.6364	9.42005e-16	795569, 789087, 773078, 795624, 824104, 817522, 814924, 791311, 776582, 780397, 810266, 788090, 772696, 799511, 778205, 808868, 787944, 806870, 799079, 772614, 805905, 825565, 799160, 781103, 784681, 777404, 826638, 816980, 808600, 794775, 812509, 803177	222	319	13528	6.1128	1.72307e-12	5.74318e-13	1.52101e-12
GOTERM_BP_FAT	GO:0001503~ossification	15	5.45455	5.30078e-09	799511, 789087, 787944, 806870, 799079, 772614, 795624, 825565, 824104, 814924, 816980, 780397, 776582, 794775, 808600	222	115	13528	7.9483	1.02835e-05	1.46907e-06	9.08132e-06
GOTERM_BP_FAT	GO:0060348~bone development	15	5.45455	1.28064e-08	799511, 789087, 787944, 806870, 799079, 772614, 795624, 825565, 824104, 814924, 816980, 780397, 776582, 794775, 808600	222	123	13528	7.43133	2.48441e-05	3.10554e-06	2.194e-05
Annotation Cluster 5	Enrichment Score: 5.564918758184348
Category	Term	Count	%	PValue	Genes	List Total	Pop Hits	Pop Total	Fold Enrichment	Bonferroni	Benjamini	FDR
UP_SEQ_FEATURE	domain:Ig-like C2-type 5	13	4.72727	1.43981e-11	797997, 792731, 820132, 785547, 806449, 825565, 773231, 823526, 795624, 801728, 774998, 823746, 782334	274	55	19113	16.4877	1.81129e-08	4.52822e-09	2.34137e-08
UP_SEQ_FEATURE	domain:Ig-like C2-type 4	13	4.72727	7.80201e-10	797997, 792731, 820132, 785547, 806449, 825565, 773231, 823526, 795624, 801728, 774998, 823746, 782334	274	76	19113	11.9319	9.81493e-07	1.22687e-07	1.26873e-06
UP_SEQ_FEATURE	domain:Ig-like C2-type 3	15	5.45455	2.27767e-09	797997, 820132, 792731, 785547, 806449, 795624, 825565, 773231, 823526, 801728, 774998, 823746, 782334, 821519, 810299	274	122	19113	8.57649	2.86531e-06	3.18368e-07	3.70386e-06
UP_SEQ_FEATURE	domain:Ig-like C2-type 6	9	3.27273	4.2172e-08	797997, 795624, 823526, 773231, 825565, 820132, 785547, 782334, 806449	274	37	19113	16.9675	5.3051e-05	4.42102e-06	6.85786e-05
UP_SEQ_FEATURE	domain:Ig-like C2-type 1	16	5.81818	1.01158e-07	797997, 820132, 792731, 785547, 780631, 806449, 795624, 825565, 773231, 823526, 801728, 774998, 823746, 782334, 810299, 821519	274	190	19113	5.87415	0.000127249	9.78894e-06	0.000164499
UP_SEQ_FEATURE	domain:Ig-like C2-type 2	16	5.81818	1.08034e-07	797997, 820132, 792731, 785547, 780631, 806449, 795624, 825565, 773231, 823526, 801728, 774998, 823746, 782334, 810299, 821519	274	191	19113	5.84339	0.000135898	9.70759e-06	0.000175681
INTERPRO	IPR013098:Immunoglobulin I-set	14	5.09091	3.27409e-07	797997, 820132, 785547, 806449, 795624, 825565, 823526, 784168, 801728, 774998, 823746, 782334, 821519, 810299	267	138	16659	6.32975	0.000176458	2.52102e-05	0.000476459
SP_PIR_KEYWORDS	Immunoglobulin domain	21	7.63636	1.38101e-05	797997, 820132, 792731, 781335, 773152, 783725, 780631, 806449, 797390, 795624, 825565, 773231, 823526, 784168, 800485, 801728, 823746, 774998, 782334, 810299, 821519	274	470	19235	3.13663	0.00534402	0.000334841	0.0191753
INTERPRO	IPR013151:Immunoglobulin	14	5.09091	2.26415e-05	797997, 820132, 785547, 781335, 780631, 783725, 806449, 795624, 825565, 773231, 823526, 774998, 782334, 821519	267	202	16659	4.32429	0.0121297	0.00135507	0.0329438
INTERPRO	IPR003598:Immunoglobulin subtype 2	14	5.09091	2.64394e-05	797997, 820132, 785547, 806449, 795624, 825565, 823526, 784168, 801728, 774998, 823746, 782334, 821519, 810299	267	205	16659	4.261	0.0141499	0.00118688	0.0384688
INTERPRO	IPR013783:Immunoglobulin-like fold	24	8.72727	2.83925e-05	797997, 820132, 792731, 785547, 781335, 780631, 806449, 780849, 797390, 795624, 825565, 773231, 823526, 784168, 807800, 785964, 800485, 794587, 801728, 823746, 774998, 782334, 810299, 821519	267	553	16659	2.70784	0.0151873	0.00117652	0.0413101
INTERPRO	IPR003599:Immunoglobulin subtype	17	6.18182	8.49527e-05	797997, 820132, 792731, 785547, 781335, 773152, 780631, 783725, 806449, 797390, 795624, 773231, 823526, 800485, 782334, 810299, 821519	267	330	16659	3.2142	0.0447589	0.00285787	0.123556
SMART	SM00408:IGc2	14	5.09091	0.00014278	797997, 820132, 785547, 806449, 795624, 825565, 823526, 784168, 801728, 774998, 823746, 782334, 821519, 810299	174	205	9079	3.56339	0.0185316	0.00311273	0.166374
INTERPRO	IPR007110:Immunoglobulin-like	21	7.63636	0.000162661	797997, 820132, 785547, 781335, 773152, 783725, 780631, 806449, 797390, 795624, 825565, 773231, 823526, 784168, 800485, 801728, 823746, 774998, 782334, 810299, 821519	267	501	16659	2.61529	0.0839476	0.00460419	0.236451
UP_SEQ_FEATURE	domain:Ig-like C2-type 7	5	1.81818	0.000243162	795624, 823526, 825565, 785547, 806449	274	22	19113	15.8535	0.263565	0.00922791	0.394688
SMART	SM00409:IG	17	6.18182	0.00054605	797997, 820132, 792731, 785547, 781335, 773152, 780631, 783725, 806449, 797390, 795624, 773231, 823526, 800485, 782334, 810299, 821519	174	330	9079	2.68797	0.0690523	0.00890414	0.63492
INTERPRO	IPR013106:Immunoglobulin V-set	8	2.90909	0.104927	797390, 773231, 825565, 800485, 820132, 782334, 773152, 821519	267	249	16659	2.0046	1	0.76713	80.0739
Annotation Cluster 6	Enrichment Score: 5.503191995149197
Category	Term	Count	%	PValue	Genes	List Total	Pop Hits	Pop Total	Fold Enrichment	Bonferroni	Benjamini	FDR
GOTERM_MF_FAT	GO:0001871~pattern binding	15	5.45455	1.73692e-07	806404, 780010, 810787, 783777, 794122, 806870, 799079, 825557, 805905, 800485, 810335, 809884, 776582, 810918, 804233	209	154	12983	6.05061	8.0937e-05	2.02349e-05	0.000247645
GOTERM_MF_FAT	GO:0030247~polysaccharide binding	15	5.45455	1.73692e-07	806404, 780010, 810787, 783777, 794122, 806870, 799079, 825557, 805905, 800485, 810335, 809884, 776582, 810918, 804233	209	154	12983	6.05061	8.0937e-05	2.02349e-05	0.000247645
GOTERM_MF_FAT	GO:0005539~glycosaminoglycan binding	14	5.09091	3.78543e-07	780010, 810787, 783777, 794122, 806870, 799079, 825557, 805905, 800485, 810335, 809884, 776582, 810918, 804233	209	140	12983	6.21196	0.000176386	2.93998e-05	0.000539717
SP_PIR_KEYWORDS	heparin-binding	8	2.90909	3.70368e-05	805905, 780010, 809884, 783777, 776582, 794122, 806870, 804233	274	65	19235	8.64009	0.0142678	0.00071827	0.0514179
GOTERM_MF_FAT	GO:0008201~heparin binding	10	3.63636	3.99507e-05	805905, 810335, 780010, 809884, 783777, 776582, 794122, 799079, 806870, 804233	209	103	12983	6.03103	0.0184452	0.00232447	0.0569457
GOTERM_MF_FAT	GO:0030246~carbohydrate binding	18	6.54545	5.66261e-05	787386, 774136, 780010, 806404, 810787, 783777, 794122, 799079, 806870, 825557, 805905, 800485, 810335, 799160, 809884, 776582, 810918, 804233	209	354	12983	3.15862	0.0260434	0.00292776	0.080706
Annotation Cluster 7	Enrichment Score: 5.478521240146995
Category	Term	Count	%	PValue	Genes	List Total	Pop Hits	Pop Total	Fold Enrichment	Bonferroni	Benjamini	FDR
SP_PIR_KEYWORDS	egf-like domain	20	7.27273	8.14179e-10	817326, 787386, 788445, 791684, 786214, 776160, 803644, 786634, 783075, 787480, 783777, 806449, 782887, 825565, 800485, 809878, 780408, 822879, 809884, 807464	274	230	19235	6.10441	3.15901e-07	2.63251e-08	1.13059e-06
INTERPRO	IPR006210:EGF-like	19	6.90909	3.85373e-09	817326, 787386, 788445, 791684, 786214, 776160, 803644, 786634, 783075, 787480, 783777, 806449, 825565, 800485, 809878, 780408, 822879, 809884, 807464	267	201	16659	5.89787	2.07716e-06	5.1929e-07	5.60811e-06
INTERPRO	IPR013032:EGF-like region, conserved site	22	8	1.05098e-08	817326, 787386, 788445, 791684, 823371, 786214, 776160, 803644, 786634, 783075, 787480, 783777, 785871, 806449, 782887, 825565, 809878, 800485, 780408, 822879, 809884, 807464	267	293	16659	4.68482	5.66476e-06	1.13295e-06	1.52943e-05
SMART	SM00181:EGF	19	6.90909	4.51634e-08	817326, 787386, 788445, 791684, 786214, 776160, 803644, 786634, 783075, 787480, 783777, 806449, 825565, 800485, 809878, 780408, 822879, 809884, 807464	174	201	9079	4.93226	5.91639e-06	1.97213e-06	5.26668e-05
INTERPRO	IPR000742:EGF-like, type 3	17	6.18182	9.16028e-08	817326, 787386, 791684, 786214, 776160, 803644, 786634, 783075, 783777, 806449, 825565, 800485, 809878, 780408, 822879, 809884, 807464	267	194	16659	5.46745	4.93727e-05	8.22895e-06	0.000133304
UP_SEQ_FEATURE	domain:EGF-like 3	11	4	1.09804e-07	825565, 780408, 776160, 786634, 822879, 803644, 809884, 783075, 787480, 807464, 782887	274	75	19113	10.2308	0.000138124	9.20883e-06	0.000178559
UP_SEQ_FEATURE	domain:EGF-like 1	12	4.36364	1.21082e-06	825565, 800485, 809878, 786214, 776160, 786634, 822879, 803644, 809884, 783075, 807464, 782887	274	120	19113	6.97555	0.00152206	8.95968e-05	0.00196898
UP_SEQ_FEATURE	domain:EGF-like 2; calcium-binding	9	3.27273	1.40991e-06	800485, 809878, 786214, 786634, 809884, 783075, 787480, 783777, 806449	274	57	19113	11.014	0.00177209	9.8532e-05	0.00229271
INTERPRO	IPR006209:EGF	12	4.36364	6.06743e-06	817326, 787386, 825565, 800485, 780408, 776160, 822879, 809884, 783075, 787480, 807464, 783777	267	127	16659	5.89543	0.00326501	0.000408711	0.00882922
INTERPRO	IPR001881:EGF-like calcium-binding	10	3.63636	2.27551e-05	800485, 809878, 786214, 776160, 786634, 783075, 787480, 807464, 783777, 806449	267	96	16659	6.4993	0.0121902	0.00122576	0.0331091
INTERPRO	IPR000152:EGF-type aspartate/asparagine hydroxylation conserved site	10	3.63636	2.4737e-05	800485, 809878, 780408, 776160, 786634, 783075, 787480, 807464, 783777, 806449	267	97	16659	6.43229	0.0132449	0.0012114	0.0359924
SMART	SM00179:EGF_CA	10	3.63636	8.41318e-05	800485, 809878, 786214, 776160, 786634, 783075, 787480, 807464, 783777, 806449	174	96	9079	5.43523	0.0109612	0.00275164	0.0980653
INTERPRO	IPR013091:EGF calcium-binding	8	2.90909	0.000148677	809878, 786214, 786634, 809884, 783075, 787480, 783777, 806449	267	72	16659	6.93258	0.0770153	0.00470318	0.216143
INTERPRO	IPR018097:EGF-like calcium-binding, conserved site	9	3.27273	0.00014999	800485, 809878, 786214, 776160, 786634, 783075, 787480, 783777, 806449	267	96	16659	5.84937	0.0776684	0.00448162	0.21805
UP_SEQ_FEATURE	domain:EGF-like 4	7	2.54545	0.000174542	825565, 780408, 786214, 786634, 822879, 783075, 807464	274	58	19113	8.41876	0.197155	0.00729305	0.283456
UP_SEQ_FEATURE	domain:EGF-like 2	7	2.54545	0.00163704	825565, 780408, 776160, 822879, 803644, 807464, 782887	274	88	19113	5.54873	0.872684	0.0502221	2.6291
UP_SEQ_FEATURE	domain:EGF-like 3; calcium-binding	4	1.45455	0.0156569	809878, 786214, 783777, 806449	274	37	19113	7.54113	1	0.285718	22.6338
Annotation Cluster 8	Enrichment Score: 5.2381835436850395
Category	Term	Count	%	PValue	Genes	List Total	Pop Hits	Pop Total	Fold Enrichment	Bonferroni	Benjamini	FDR
GOTERM_BP_FAT	GO:0030199~collagen fibril organization	11	4	1.68701e-11	780010, 795569, 814924, 772347, 781103, 777404, 821332, 787944, 808600, 812509, 803177	222	29	13528	23.114	3.27281e-08	6.54563e-09	2.89021e-08
UP_SEQ_FEATURE	domain:Fibrillar collagen NC1	8	2.90909	3.53073e-11	780010, 795569, 814924, 781103, 777404, 787944, 808600, 803177	274	11	19113	50.7313	4.44166e-08	7.40277e-09	5.74155e-08
INTERPRO	IPR000885:Fibrillar collagen, C-terminal	8	2.90909	7.64404e-11	780010, 795569, 814924, 781103, 777404, 787944, 808600, 803177	267	11	16659	45.3769	4.12014e-08	1.37338e-08	1.11239e-07
UP_SEQ_FEATURE	propeptide:C-terminal propeptide	7	2.54545	2.19792e-10	780010, 795569, 814924, 781103, 777404, 808600, 803177	274	8	19113	61.036	2.76498e-07	3.94998e-08	3.57418e-07
SMART	SM00038:COLFI	8	2.90909	2.50123e-10	780010, 795569, 814924, 781103, 777404, 787944, 808600, 803177	174	11	9079	37.9478	3.2766e-08	1.6383e-08	2.91677e-07
GOTERM_CC_FAT	GO:0005583~fibrillar collagen	8	2.90909	4.34777e-10	780010, 795569, 814924, 781103, 777404, 787944, 808600, 803177	233	12	12782	36.5722	1.29129e-07	1.8447e-08	5.80103e-07
UP_SEQ_FEATURE	region of interest:Triple-helical region	8	2.90909	2.2647e-08	780010, 795569, 777404, 784210, 787944, 808600, 803177, 800275	274	23	19113	24.2628	2.84895e-05	2.58999e-06	3.68277e-05
SP_PIR_KEYWORDS	Ehlers-Danlos syndrome	6	2.18182	2.39225e-07	780010, 795569, 814924, 772347, 781103, 808600	274	11	19235	38.2913	9.28149e-05	7.13991e-06	0.000332192
GOTERM_MF_FAT	GO:0048407~platelet-derived growth factor binding	6	2.18182	4.29758e-07	780010, 795569, 781103, 787944, 808600, 800275	209	11	12983	33.8834	0.000200247	2.86092e-05	0.000612737
PIR_SUPERFAMILY	PIRSF002255:collagen alpha 1(I) chain	5	1.81818	4.7825e-07	795569, 814924, 781103, 787944, 808600	133	5	7396	55.609	6.69527e-05	6.69527e-05	0.000564286
UP_SEQ_FEATURE	propeptide:N-terminal propeptide	5	1.81818	5.9723e-07	795569, 781103, 777404, 787944, 808600	274	6	19113	58.1296	0.000751033	4.69561e-05	0.000971189
UP_SEQ_FEATURE	region of interest:Nonhelical region (C-terminal)	4	1.45455	1.14082e-05	795569, 777404, 787944, 808600	274	4	19113	69.7555	0.0142491	0.00071732	0.0185499
INTERPRO	IPR001007:von Willebrand factor, type C	7	2.54545	3.81175e-05	795569, 814924, 786634, 799424, 809884, 787944, 808600	267	40	16659	10.9188	0.0203361	0.00146648	0.0554559
SP_PIR_KEYWORDS	pyroglutamic acid	7	2.54545	4.49994e-05	780010, 795569, 814924, 781103, 826638, 787944, 808600	274	46	19235	10.6827	0.0173086	0.000831091	0.0624691
GOTERM_BP_FAT	GO:0032963~collagen metabolic process	6	2.18182	8.04328e-05	780010, 795569, 824104, 812816, 772347, 808600	222	28	13528	13.0579	0.14448	0.00817931	0.137709
GOTERM_BP_FAT	GO:0043588~skin development	6	2.18182	9.5906e-05	780010, 795569, 814924, 772347, 781103, 808600	222	29	13528	12.6076	0.169782	0.00882117	0.16418
SMART	SM00214:VWC	7	2.54545	9.8404e-05	795569, 814924, 786634, 799424, 809884, 787944, 808600	174	40	9079	9.13118	0.0128088	0.00257499	0.114692
UP_SEQ_FEATURE	domain:VWFC	5	1.81818	0.0001064	795569, 814924, 809884, 787944, 808600	274	18	19113	19.3765	0.125286	0.00476925	0.172884
GOTERM_BP_FAT	GO:0044259~multicellular organismal macromolecule metabolic process	6	2.18182	0.00013362	780010, 795569, 824104, 812816, 772347, 808600	222	31	13528	11.7942	0.228363	0.0107436	0.228673
UP_SEQ_FEATURE	glycosylation site:O-linked (Gal...)	4	1.45455	0.000227169	795569, 821332, 787944, 808600	274	9	19113	31.0024	0.248596	0.00889183	0.368774
GOTERM_MF_FAT	GO:0019838~growth factor binding	9	3.27273	0.000279735	823526, 792681, 780010, 795569, 781103, 776216, 787944, 808600, 800275	209	105	12983	5.32454	0.122234	0.0129529	0.398101
GOTERM_BP_FAT	GO:0044236~multicellular organismal metabolic process	6	2.18182	0.000316561	780010, 795569, 824104, 812816, 772347, 808600	222	37	13528	9.88167	0.45894	0.0216977	0.540951
OMIM_DISEASE	Ehlers-Danlos syndrome, type I	3	1.09091	0.00167816	780010, 814924, 808600	89	3	3671	41.2472	0.2901	0.2901	2.08984
SP_PIR_KEYWORDS	skin	3	1.09091	0.00195114	795569, 781103, 808600	274	5	19235	42.1204	0.531294	0.0287248	2.67559
SP_PIR_KEYWORDS	dwarfism	5	1.81818	0.0020046	788090, 780333, 781103, 787944, 808600	274	38	19235	9.23694	0.540935	0.0284239	2.74796
GOTERM_BP_FAT	GO:0032964~collagen biosynthetic process	3	1.09091	0.00257193	780010, 795569, 808600	222	5	13528	36.5622	0.993235	0.114721	4.31601
GOTERM_BP_FAT	GO:0008544~epidermis development	8	2.90909	0.0315387	780010, 786477, 795569, 814924, 772347, 781103, 816612, 808600	222	184	13528	2.64943	1	0.494999	42.2488
GOTERM_BP_FAT	GO:0007398~ectoderm development	8	2.90909	0.0450635	780010, 786477, 795569, 814924, 772347, 781103, 816612, 808600	222	199	13528	2.44973	1	0.566568	54.614
GOTERM_MF_FAT	GO:0046332~SMAD binding	3	1.09091	0.167812	795569, 814924, 781103	209	46	12983	4.05128	1	0.876049	92.7132
Annotation Cluster 9	Enrichment Score: 4.685906321283045
Category	Term	Count	%	PValue	Genes	List Total	Pop Hits	Pop Total	Fold Enrichment	Bonferroni	Benjamini	FDR
GOTERM_MF_FAT	GO:0030020~extracellular matrix structural constituent conferring tensile strength	6	2.18182	5.95933e-09	788090, 780333, 826638, 787944, 812509, 803177	209	6	12983	62.1196	2.77704e-06	1.38852e-06	8.49667e-06
GOTERM_CC_FAT	GO:0005593~FACIT collagen	6	2.18182	1.11588e-08	788090, 780333, 826638, 821332, 823173, 812509	233	6	12782	54.8584	3.31416e-06	4.1427e-07	1.48887e-05
GOTERM_CC_FAT	GO:0030934~anchoring collagen	6	2.18182	2.24087e-07	788090, 780333, 826638, 821332, 823173, 812509	233	9	12782	36.5722	6.65517e-05	6.65537e-06	0.000298989
PIR_SUPERFAMILY	PIRSF003543:human herpesvirus 4 BHLF1 protein	5	1.81818	1.41488e-06	788090, 780333, 784210, 776582, 794122	133	6	7396	46.3409	0.000198064	9.9037e-05	0.00166941
UP_SEQ_FEATURE	region of interest:Nonhelical region 1 (NC1)	4	1.45455	5.58396e-05	788090, 780333, 776582, 823173	274	6	19113	46.5036	0.0678375	0.00292273	0.0907656
UP_SEQ_FEATURE	region of interest:Nonhelical region 2 (NC2)	4	1.45455	5.58396e-05	788090, 780333, 776582, 823173	274	6	19113	46.5036	0.0678375	0.00292273	0.0907656
UP_SEQ_FEATURE	region of interest:Nonhelical region 3 (NC3)	4	1.45455	5.58396e-05	788090, 780333, 776582, 823173	274	6	19113	46.5036	0.0678375	0.00292273	0.0907656
UP_SEQ_FEATURE	region of interest:Triple-helical region 3 (COL3)	4	1.45455	9.66859e-05	788090, 780333, 776582, 823173	274	7	19113	39.8603	0.11453	0.00449493	0.157111
GOTERM_CC_FAT	GO:0005594~collagen type IX	3	1.09091	0.000972334	788090, 780333, 826638	233	3	12782	54.8584	0.250931	0.0237894	1.28958
UP_SEQ_FEATURE	region of interest:Nonhelical region 4 (NC4)	3	1.09091	0.00197577	788090, 776582, 823173	274	5	19113	41.8533	0.916922	0.0562178	3.16493
UP_SEQ_FEATURE	region of interest:Triple-helical region 2 (COL2)	3	1.09091	0.00293573	788090, 780333, 776582	274	6	19113	34.8777	0.975241	0.0789037	4.66851
UP_SEQ_FEATURE	region of interest:Triple-helical region 1 (COL1)	3	1.09091	0.00293573	788090, 780333, 776582	274	6	19113	34.8777	0.975241	0.0789037	4.66851
Annotation Cluster 10	Enrichment Score: 4.276236974031589
Category	Term	Count	%	PValue	Genes	List Total	Pop Hits	Pop Total	Fold Enrichment	Bonferroni	Benjamini	FDR
UP_SEQ_FEATURE	domain:Ig-like C2-type 6	9	3.27273	4.2172e-08	797997, 795624, 823526, 773231, 825565, 820132, 785547, 782334, 806449	274	37	19113	16.9675	5.3051e-05	4.42102e-06	6.85786e-05
UP_SEQ_FEATURE	domain:Ig-like C2-type 11	4	1.45455	5.58396e-05	795624, 825565, 785547, 806449	274	6	19113	46.5036	0.0678375	0.00292273	0.0907656
UP_SEQ_FEATURE	domain:Ig-like C2-type 12	4	1.45455	5.58396e-05	795624, 825565, 785547, 806449	274	6	19113	46.5036	0.0678375	0.00292273	0.0907656
UP_SEQ_FEATURE	domain:Ig-like C2-type 10	4	1.45455	0.000153063	795624, 825565, 785547, 806449	274	8	19113	34.8777	0.175161	0.00661826	0.248614
UP_SEQ_FEATURE	domain:Ig-like C2-type 7	5	1.81818	0.000243162	795624, 823526, 825565, 785547, 806449	274	22	19113	15.8535	0.263565	0.00922791	0.394688
UP_SEQ_FEATURE	domain:Ig-like C2-type 9	4	1.45455	0.000321102	795624, 825565, 785547, 806449	274	10	19113	27.9022	0.332364	0.0114768	0.520887
UP_SEQ_FEATURE	domain:Ig-like C2-type 8	4	1.45455	0.000741352	795624, 825565, 785547, 806449	274	13	19113	21.4632	0.606615	0.0249001	1.19876
Annotation Cluster 11	Enrichment Score: 4.10164847651085
Category	Term	Count	%	PValue	Genes	List Total	Pop Hits	Pop Total	Fold Enrichment	Bonferroni	Benjamini	FDR
UP_SEQ_FEATURE	domain:VWFA 2	6	2.18182	3.08162e-06	784577, 780408, 799424, 807464, 821332, 812509	274	17	19113	24.6196	0.00386918	0.000204015	0.0050111
UP_SEQ_FEATURE	domain:VWFA 1	5	1.81818	6.47255e-05	784577, 780408, 807464, 821332, 812509	274	16	19113	21.7986	0.0782003	0.00325179	0.105202
INTERPRO	IPR002035:von Willebrand factor, type A	8	2.90909	0.000266129	784577, 780408, 799424, 807464, 810398, 821332, 806449, 812509	267	79	16659	6.3183	0.133647	0.00680827	0.386585
SMART	SM00327:VWA	8	2.90909	0.000738685	784577, 780408, 799424, 807464, 810398, 821332, 806449, 812509	174	79	9079	5.28386	0.0922656	0.0106983	0.858024
Annotation Cluster 12	Enrichment Score: 3.6095200510698637
Category	Term	Count	%	PValue	Genes	List Total	Pop Hits	Pop Total	Fold Enrichment	Bonferroni	Benjamini	FDR
GOTERM_BP_FAT	GO:0048870~cell motility	16	5.81818	0.000159018	817326, 787386, 797665, 823371, 780010, 792731, 822143, 772471, 782887, 809166, 823526, 800485, 826725, 798933, 810398, 794775	222	307	13528	3.17587	0.265467	0.012265	0.272082
GOTERM_BP_FAT	GO:0051674~localization of cell	16	5.81818	0.000159018	817326, 787386, 797665, 823371, 780010, 792731, 822143, 772471, 782887, 809166, 823526, 800485, 826725, 798933, 810398, 794775	222	307	13528	3.17587	0.265467	0.012265	0.272082
GOTERM_BP_FAT	GO:0016477~cell migration	15	5.45455	0.000179379	817326, 787386, 797665, 823371, 780010, 792731, 822143, 772471, 782887, 823526, 800485, 826725, 798933, 810398, 794775	222	276	13528	3.31179	0.29392	0.0132964	0.306869
GOTERM_BP_FAT	GO:0006928~cell motion	19	6.90909	0.000803995	817326, 787386, 797997, 797665, 823371, 780010, 792731, 822143, 772471, 815339, 782887, 809166, 823526, 800485, 823746, 826725, 798933, 810398, 794775	222	475	13528	2.43748	0.789943	0.0448563	1.36851
Annotation Cluster 13	Enrichment Score: 3.4710550684381714
Category	Term	Count	%	PValue	Genes	List Total	Pop Hits	Pop Total	Fold Enrichment	Bonferroni	Benjamini	FDR
GOTERM_BP_FAT	GO:0001568~blood vessel development	16	5.81818	1.20577e-05	817326, 797665, 791684, 780010, 795569, 822143, 772471, 818502, 783725, 825557, 823526, 781103, 809118, 811140, 808600, 804233	222	245	13528	3.97956	0.0231206	0.00166947	0.0206553
GOTERM_BP_FAT	GO:0001944~vasculature development	16	5.81818	1.61027e-05	817326, 797665, 791684, 780010, 795569, 822143, 772471, 818502, 783725, 825557, 823526, 781103, 809118, 811140, 808600, 804233	222	251	13528	3.88443	0.0307565	0.00195056	0.0275836
GOTERM_BP_FAT	GO:0048514~blood vessel morphogenesis	12	4.36364	0.000705224	817326, 825557, 823526, 791684, 797665, 822143, 772471, 809118, 811140, 783725, 818502, 804233	222	211	13528	3.46561	0.745542	0.0418676	1.20135
GOTERM_BP_FAT	GO:0001525~angiogenesis	6	2.18182	0.0953431	823526, 797665, 822143, 772471, 783725, 818502	222	148	13528	2.47042	1	0.71931	82.0328
Annotation Cluster 14	Enrichment Score: 3.4244607252861243
Category	Term	Count	%	PValue	Genes	List Total	Pop Hits	Pop Total	Fold Enrichment	Bonferroni	Benjamini	FDR
GOTERM_MF_FAT	GO:0030020~extracellular matrix structural constituent conferring tensile strength	6	2.18182	5.95933e-09	788090, 780333, 826638, 787944, 812509, 803177	209	6	12983	62.1196	2.77704e-06	1.38852e-06	8.49667e-06
GOTERM_BP_FAT	GO:0002062~chondrocyte differentiation	7	2.54545	2.7987e-07	825565, 817522, 777404, 826638, 789087, 787944, 803177	222	18	13528	23.6977	0.0005428	5.42933e-05	0.000479473
SP_PIR_KEYWORDS	stickler syndrome	4	1.45455	1.11932e-05	777404, 826638, 787944, 803177	274	4	19235	70.2007	0.00433358	0.000289491	0.015542
GOTERM_BP_FAT	GO:0048871~multicellular organismal homeostasis	5	1.81818	0.0504071	787607, 797665, 826638, 787944, 803177	222	85	13528	3.58453	1	0.591759	58.774
SP_PIR_KEYWORDS	deafness	5	1.81818	0.0541472	781145, 777404, 826638, 787944, 803177	274	100	19235	3.51004	1	0.310923	53.8384
GOTERM_BP_FAT	GO:0001894~tissue homeostasis	4	1.45455	0.0837925	787607, 826638, 787944, 803177	222	63	13528	3.86901	1	0.682451	77.6706
GOTERM_BP_FAT	GO:0060249~anatomical structure homeostasis	4	1.45455	0.250262	787607, 826638, 787944, 803177	222	106	13528	2.29951	1	0.896839	99.2806
Annotation Cluster 15	Enrichment Score: 3.355664313148368
Category	Term	Count	%	PValue	Genes	List Total	Pop Hits	Pop Total	Fold Enrichment	Bonferroni	Benjamini	FDR
GOTERM_BP_FAT	GO:0051216~cartilage development	12	4.36364	2.92308e-08	825565, 772696, 817522, 824104, 777404, 826638, 789087, 778205, 808868, 787944, 808600, 803177	222	74	13528	9.88167	5.67062e-05	6.30084e-06	5.00784e-05
UP_SEQ_FEATURE	region of interest:Nonhelical region (C-terminal)	4	1.45455	1.14082e-05	795569, 777404, 787944, 808600	274	4	19113	69.7555	0.0142491	0.00071732	0.0185499
GOTERM_BP_FAT	GO:0060349~bone morphogenesis	6	2.18182	1.4115e-05	825565, 789087, 776582, 787944, 808600, 794775	222	20	13528	18.2811	0.0270117	0.00182388	0.0241791
GOTERM_BP_FAT	GO:0001958~endochondral ossification	5	1.81818	3.09577e-05	825565, 789087, 776582, 787944, 808600	222	12	13528	25.3904	0.0582909	0.00352664	0.0530236
GOTERM_BP_FAT	GO:0048705~skeletal system morphogenesis	10	3.63636	9.015e-05	825565, 772696, 777404, 789087, 778205, 776582, 787944, 808600, 794775, 803177	222	112	13528	5.4408	0.160458	0.00870682	0.154333
GOTERM_BP_FAT	GO:0060350~endochondral bone morphogenesis	5	1.81818	0.000108117	825565, 789087, 776582, 787944, 808600	222	16	13528	19.0428	0.189221	0.0090785	0.185066
GOTERM_BP_FAT	GO:0001502~cartilage condensation	4	1.45455	0.00343523	772696, 777404, 778205, 787944	222	19	13528	12.8288	0.998739	0.140774	5.72497
GOTERM_BP_FAT	GO:0060351~cartilage development involved in endochondral bone morphogenesis	3	1.09091	0.00381641	825565, 787944, 808600	222	6	13528	30.4685	0.9994	0.151974	6.34085
GOTERM_BP_FAT	GO:0007605~sensory perception of sound	7	2.54545	0.00510918	781145, 777404, 778205, 787944, 808600, 822350, 803177	222	97	13528	4.39751	0.999952	0.190574	8.40148
GOTERM_BP_FAT	GO:0050954~sensory perception of mechanical stimulus	7	2.54545	0.00682245	781145, 777404, 778205, 787944, 808600, 822350, 803177	222	103	13528	4.14135	0.999998	0.221653	11.0667
GOTERM_BP_FAT	GO:0048706~embryonic skeletal system development	4	1.45455	0.131432	825565, 777404, 787944, 808600	222	77	13528	3.16556	1	0.781002	91.0549
GOTERM_BP_FAT	GO:0043009~chordate embryonic development	6	2.18182	0.632497	825565, 791684, 786401, 777404, 787944, 808600	222	331	13528	1.1046	1	0.995919	100
Annotation Cluster 16	Enrichment Score: 3.145304661730762
Category	Term	Count	%	PValue	Genes	List Total	Pop Hits	Pop Total	Fold Enrichment	Bonferroni	Benjamini	FDR
UP_SEQ_FEATURE	domain:Fibronectin type-III 2	11	4	1.77293e-05	797997, 820132, 823746, 774998, 782334, 815339, 785871, 821332, 819039, 782887, 812509	274	130	19113	5.90239	0.0220568	0.00106152	0.0288269
UP_SEQ_FEATURE	domain:Fibronectin type-III 1	11	4	1.89564e-05	797997, 820132, 823746, 774998, 782334, 815339, 785871, 821332, 819039, 782887, 812509	274	131	19113	5.85733	0.0235653	0.00108338	0.0308217
INTERPRO	IPR003961:Fibronectin, type III	13	4.72727	5.61343e-05	797997, 792681, 820132, 815339, 785871, 819039, 782887, 774998, 823746, 782334, 821332, 812509, 786153	267	190	16659	4.26901	0.0298041	0.00201512	0.081658
UP_SEQ_FEATURE	domain:Fibronectin type-III 3	8	2.90909	0.000184838	797997, 820132, 823746, 782334, 821332, 819039, 782887, 812509	274	83	19113	6.72342	0.207488	0.00747349	0.300154
INTERPRO	IPR008957:Fibronectin, type III-like fold	12	4.36364	0.000185474	797997, 792681, 820132, 823746, 774998, 782334, 815339, 785871, 821332, 819039, 782887, 812509	267	184	16659	4.06913	0.0951444	0.00498652	0.269571
UP_SEQ_FEATURE	domain:Fibronectin type-III 4	7	2.54545	0.000252769	797997, 820132, 782334, 821332, 819039, 782887, 812509	274	62	19113	7.87562	0.272415	0.00931004	0.410252
SMART	SM00060:FN3	13	4.72727	0.000268115	797997, 792681, 820132, 815339, 785871, 819039, 782887, 774998, 823746, 782334, 821332, 812509, 786153	174	190	9079	3.57008	0.0345179	0.00500568	0.312212
UP_SEQ_FEATURE	domain:Fibronectin type-III 5	5	1.81818	0.00383009	797997, 821332, 819039, 782887, 812509	274	45	19113	7.75061	0.991993	0.0938228	6.04958
UP_SEQ_FEATURE	domain:Fibronectin type-III 8	3	1.09091	0.0456428	821332, 782887, 812509	274	24	19113	8.71943	1	0.562969	53.2193
UP_SEQ_FEATURE	domain:Fibronectin type-III 7	3	1.09091	0.0456428	821332, 782887, 812509	274	24	19113	8.71943	1	0.562969	53.2193
UP_SEQ_FEATURE	domain:Fibronectin type-III 6	3	1.09091	0.0720939	821332, 782887, 812509	274	31	19113	6.75053	1	0.719735	70.3815
Annotation Cluster 17	Enrichment Score: 2.8448848115719
Category	Term	Count	%	PValue	Genes	List Total	Pop Hits	Pop Total	Fold Enrichment	Bonferroni	Benjamini	FDR
INTERPRO	IPR012680:Laminin G, subdomain 2	6	2.18182	0.000524595	825565, 780010, 776160, 786634, 777404, 803177	267	42	16659	8.91332	0.246353	0.0127737	0.760705
INTERPRO	IPR001791:Laminin G	6	2.18182	0.000724686	825565, 780010, 776160, 786634, 777404, 803177	267	45	16659	8.3191	0.323449	0.0161493	1.04943
INTERPRO	IPR013320:Concanavalin A-like lectin/glucanase, subgroup	7	2.54545	0.00143966	825565, 780010, 806404, 786214, 776160, 786634, 809884	267	77	16659	5.67211	0.540003	0.0294251	2.07474
SMART	SM00282:LamG	6	2.18182	0.00156334	825565, 780010, 776160, 786634, 777404, 803177	174	45	9079	6.95709	0.185319	0.0184601	1.80796
PIR_SUPERFAMILY	PIRSF002257:collagen alpha 1(V) chain	3	1.09091	0.0018528	780010, 777404, 803177	133	4	7396	41.7068	0.228665	0.0829048	2.16438
UP_SEQ_FEATURE	region of interest:Nonhelical region	3	1.09091	0.00537744	780010, 777404, 803177	274	8	19113	26.1583	0.998867	0.124536	8.39478
Annotation Cluster 18	Enrichment Score: 2.337547636257315
Category	Term	Count	%	PValue	Genes	List Total	Pop Hits	Pop Total	Fold Enrichment	Bonferroni	Benjamini	FDR
INTERPRO	IPR000884:Thrombospondin, type 1 repeat	7	2.54545	0.000587974	806674, 812851, 784168, 772347, 784681, 809884, 806449	267	65	16659	6.71927	0.271677	0.0136885	0.852245
SMART	SM00209:TSP1	7	2.54545	0.0014299	806674, 812851, 784168, 772347, 784681, 809884, 806449	174	65	9079	5.61919	0.17093	0.0185704	1.6548
UP_SEQ_FEATURE	domain:TSP type-1 3	5	1.81818	0.0016739	806674, 812851, 772347, 809884, 806449	274	36	19113	9.68826	0.878462	0.0501044	2.68754
UP_SEQ_FEATURE	domain:TSP type-1 1	5	1.81818	0.00352865	806674, 812851, 772347, 809884, 806449	274	44	19113	7.92676	0.988285	0.0884816	5.58621
UP_SEQ_FEATURE	domain:TSP type-1 2	5	1.81818	0.00352865	806674, 812851, 772347, 809884, 806449	274	44	19113	7.92676	0.988285	0.0884816	5.58621
UP_SEQ_FEATURE	domain:TSP type-1 4	4	1.45455	0.00964224	806674, 812851, 772347, 806449	274	31	19113	9.00071	0.999995	0.198776	14.5774
UP_SEQ_FEATURE	domain:TSP type-1 6	3	1.09091	0.024003	806674, 812851, 806449	274	17	19113	12.3098	1	0.384391	32.6379
UP_SEQ_FEATURE	domain:TSP type-1 5	3	1.09091	0.0491549	806674, 812851, 806449	274	25	19113	8.37066	1	0.585496	55.9416
Annotation Cluster 19	Enrichment Score: 2.2975263596118176
Category	Term	Count	%	PValue	Genes	List Total	Pop Hits	Pop Total	Fold Enrichment	Bonferroni	Benjamini	FDR
UP_SEQ_FEATURE	propeptide:N-terminal propeptide	5	1.81818	5.9723e-07	795569, 781103, 777404, 787944, 808600	274	6	19113	58.1296	0.000751033	4.69561e-05	0.000971189
GOTERM_BP_FAT	GO:0048729~tissue morphogenesis	5	1.81818	0.339017	826739, 791684, 781103, 777404, 808600	222	180	13528	1.69269	1	0.948945	99.9169
GOTERM_BP_FAT	GO:0043009~chordate embryonic development	6	2.18182	0.632497	825565, 791684, 786401, 777404, 787944, 808600	222	331	13528	1.1046	1	0.995919	100
Annotation Cluster 20	Enrichment Score: 2.1587343228681517
Category	Term	Count	%	PValue	Genes	List Total	Pop Hits	Pop Total	Fold Enrichment	Bonferroni	Benjamini	FDR
GOTERM_BP_FAT	GO:0048545~response to steroid hormone stimulus	13	4.72727	7.48117e-05	810266, 797665, 826739, 826848, 792906, 810176, 822984, 776337, 824104, 787867, 794775, 808600, 815982	222	192	13528	4.12594	0.135099	0.00803092	0.12809
GOTERM_BP_FAT	GO:0031667~response to nutrient levels	11	4	0.00149458	810176, 810266, 788214, 797665, 773813, 826848, 780397, 808600, 794775, 773078, 792906	222	197	13528	3.40257	0.945067	0.0795607	2.52988
GOTERM_BP_FAT	GO:0009991~response to extracellular stimulus	11	4	0.00334046	810176, 810266, 788214, 797665, 773813, 826848, 780397, 808600, 794775, 773078, 792906	222	220	13528	3.04685	0.998483	0.140119	5.57127
GOTERM_BP_FAT	GO:0009719~response to endogenous stimulus	15	5.45455	0.00679886	810266, 797665, 826739, 820667, 817773, 826848, 792906, 810176, 822984, 776337, 824104, 787867, 794775, 808600, 815982	222	405	13528	2.25692	0.999998	0.224708	11.0305
GOTERM_BP_FAT	GO:0009725~response to hormone stimulus	14	5.09091	0.0073572	810266, 797665, 826739, 817773, 826848, 792906, 810176, 822984, 776337, 824104, 787867, 794775, 808600, 815982	222	367	13528	2.32457	0.999999	0.233018	11.8835
GOTERM_BP_FAT	GO:0031960~response to corticosteroid stimulus	6	2.18182	0.0126825	810266, 797665, 826848, 808600, 815982, 792906	222	85	13528	4.30143	1	0.301529	19.6411
GOTERM_BP_FAT	GO:0010033~response to organic substance	21	7.63636	0.0145117	787386, 810266, 772992, 826739, 797665, 820667, 795569, 817773, 826848, 792906, 810176, 822984, 788214, 776337, 775531, 824104, 787867, 794775, 808600, 804233, 815982	222	721	13528	1.77486	1	0.314851	22.1539
GOTERM_BP_FAT	GO:0032496~response to lipopolysaccharide	5	1.81818	0.0371962	787386, 788214, 797665, 826848, 792906	222	77	13528	3.95694	1	0.535135	47.7641
GOTERM_BP_FAT	GO:0051384~response to glucocorticoid stimulus	5	1.81818	0.0387235	810266, 797665, 826848, 815982, 792906	222	78	13528	3.90621	1	0.538792	49.1657
GOTERM_BP_FAT	GO:0002237~response to molecule of bacterial origin	5	1.81818	0.0522176	787386, 788214, 797665, 826848, 792906	222	86	13528	3.54285	1	0.601773	60.1001
Annotation Cluster 21	Enrichment Score: 2.0532541214634756
Category	Term	Count	%	PValue	Genes	List Total	Pop Hits	Pop Total	Fold Enrichment	Bonferroni	Benjamini	FDR
GOTERM_BP_FAT	GO:0032963~collagen metabolic process	6	2.18182	8.04328e-05	780010, 795569, 824104, 812816, 772347, 808600	222	28	13528	13.0579	0.14448	0.00817931	0.137709
GOTERM_BP_FAT	GO:0044259~multicellular organismal macromolecule metabolic process	6	2.18182	0.00013362	780010, 795569, 824104, 812816, 772347, 808600	222	31	13528	11.7942	0.228363	0.0107436	0.228673
GOTERM_BP_FAT	GO:0044236~multicellular organismal metabolic process	6	2.18182	0.000316561	780010, 795569, 824104, 812816, 772347, 808600	222	37	13528	9.88167	0.45894	0.0216977	0.540951
GOTERM_MF_FAT	GO:0008237~metallopeptidase activity	10	3.63636	0.00275877	806674, 775626, 824104, 812816, 772347, 784681, 791311, 819877, 780233, 786153	209	183	12983	3.39451	0.724002	0.101726	3.86226
SP_PIR_KEYWORDS	zymogen	10	3.63636	0.00279807	817326, 806674, 787756, 824104, 812816, 772347, 826848, 805355, 784681, 786153	274	206	19235	3.4078	0.662831	0.0367947	3.81618
INTERPRO	IPR006025:Peptidase M, neutral zinc metallopeptidases, zinc-binding site	7	2.54545	0.00438156	806674, 824104, 812816, 772347, 784681, 791311, 786153	267	96	16659	4.54951	0.906224	0.0810562	6.19035
SP_PIR_KEYWORDS	metalloprotease	8	2.90909	0.00586394	806674, 824104, 812816, 772347, 784681, 791311, 819877, 786153	274	151	19235	3.71924	0.897911	0.0649123	7.84219
GOTERM_MF_FAT	GO:0004222~metalloendopeptidase activity	7	2.54545	0.00650414	806674, 775626, 824104, 812816, 772347, 784681, 791311	209	104	12983	4.18113	0.952205	0.173084	8.88406
GOTERM_MF_FAT	GO:0070011~peptidase activity, acting on L-amino acid peptides	18	6.54545	0.0071983	817326, 775626, 826848, 796346, 772347, 816133, 805355, 819877, 806674, 787756, 824104, 812816, 784681, 782632, 791311, 780233, 807966, 786153	209	549	12983	2.03671	0.965491	0.179656	9.78756
GOTERM_MF_FAT	GO:0004175~endopeptidase activity	14	5.09091	0.00750614	817326, 775626, 826848, 796346, 772347, 816133, 805355, 806674, 812816, 824104, 787756, 782632, 784681, 791311	209	375	12983	2.31913	0.970135	0.168723	10.1856
SP_PIR_KEYWORDS	Protease	15	5.45455	0.00972603	817326, 775626, 826848, 772347, 816133, 805355, 819877, 806674, 812816, 824104, 787756, 784681, 791311, 807966, 786153	274	484	19235	2.17564	0.977453	0.0926574	12.6912
GOTERM_MF_FAT	GO:0008233~peptidase activity	18	6.54545	0.0109297	817326, 775626, 826848, 796346, 772347, 816133, 805355, 819877, 806674, 787756, 824104, 812816, 784681, 782632, 791311, 780233, 807966, 786153	209	574	12983	1.948	0.994032	0.216411	14.5032
UP_SEQ_FEATURE	short sequence motif:Cysteine switch	4	1.45455	0.0233665	806674, 824104, 812816, 784681	274	43	19113	6.48888	1	0.381056	31.92
SP_PIR_KEYWORDS	collagen degradation	3	1.09091	0.0237206	824104, 812816, 772347	274	17	19235	12.3884	0.99991	0.194761	28.3487
GOTERM_BP_FAT	GO:0030574~collagen catabolic process	3	1.09091	0.0416156	824104, 812816, 772347	222	20	13528	9.14054	1	0.544042	51.7233
GOTERM_BP_FAT	GO:0044243~multicellular organismal catabolic process	3	1.09091	0.0668171	824104, 812816, 772347	222	26	13528	7.03119	1	0.638088	69.4178
INTERPRO	IPR001818:Peptidase M10A and M12B, matrixin and adamalysin	3	1.09091	0.150125	806674, 824104, 812816	267	43	16659	4.35302	1	0.85133	90.6256
SP_PIR_KEYWORDS	hydrolase	25	9.09091	0.364334	811634, 808878, 806674, 823356, 812816, 824104, 787756, 791311, 812322, 786153, 807966, 817326, 810266, 775626, 814803, 779869, 773813, 772347, 826848, 816133, 805355, 819877, 804338, 784681, 821997	274	1555	19235	1.12863	1	0.858193	99.8148
GOTERM_BP_FAT	GO:0006508~proteolysis	19	6.90909	0.457953	817326, 775626, 819748, 826848, 772347, 816133, 805355, 819877, 806674, 787756, 824104, 812816, 784681, 782632, 791311, 780233, 807966, 793781, 786153	222	1054	13528	1.09848	1	0.979402	99.9972
Annotation Cluster 22	Enrichment Score: 1.9377500927517537
Category	Term	Count	%	PValue	Genes	List Total	Pop Hits	Pop Total	Fold Enrichment	Bonferroni	Benjamini	FDR
UP_SEQ_FEATURE	repeat:LRR 11	8	2.90909	0.000653537	819582, 825557, 786685, 812198, 795624, 809166, 772696, 826434	274	102	19113	5.47102	0.560632	0.022586	1.05747
UP_SEQ_FEATURE	repeat:LRR 7	10	3.63636	0.00103016	819582, 825557, 786685, 812198, 795624, 809166, 772696, 785547, 826434, 802943	274	177	19113	3.94099	0.726543	0.0335458	1.66211
INTERPRO	IPR000372:Leucine-rich repeat, cysteine-rich flanking region, N-terminal	8	2.90909	0.00104359	819582, 825557, 786685, 812198, 795624, 772696, 785547, 802943	267	99	16659	5.04188	0.430381	0.02226	1.50798
UP_SEQ_FEATURE	repeat:LRR 10	8	2.90909	0.00146519	819582, 825557, 786685, 812198, 795624, 809166, 772696, 826434	274	117	19113	4.76961	0.841905	0.0461953	2.35618
UP_SEQ_FEATURE	repeat:LRR 12	7	2.54545	0.00194341	819582, 825557, 786685, 812198, 795624, 809166, 826434	274	91	19113	5.36581	0.913463	0.0566014	3.11386
SMART	SM00013:LRRNT	8	2.90909	0.00276146	819582, 825557, 786685, 812198, 795624, 772696, 785547, 802943	174	99	9079	4.21642	0.303893	0.0297365	3.17326
UP_SEQ_FEATURE	repeat:LRR 9	8	2.90909	0.00329553	819582, 825557, 786685, 812198, 795624, 809166, 772696, 826434	274	135	19113	4.13366	0.984277	0.0863195	5.22639
UP_SEQ_FEATURE	repeat:LRR 6	10	3.63636	0.00330827	819582, 825557, 786685, 812198, 795624, 809166, 772696, 785547, 826434, 802943	274	210	19113	3.32169	0.984528	0.0848761	5.24609
UP_SEQ_FEATURE	repeat:LRR 8	8	2.90909	0.00564634	819582, 825557, 786685, 812198, 795624, 809166, 772696, 826434	274	149	19113	3.74526	0.999194	0.128017	8.79669
UP_SEQ_FEATURE	repeat:LRR 5	10	3.63636	0.00613175	819582, 825557, 786685, 812198, 795624, 809166, 772696, 785547, 826434, 802943	274	231	19113	3.01972	0.999564	0.135834	9.51799
UP_SEQ_FEATURE	repeat:LRR 4	10	3.63636	0.0105194	819582, 825557, 786685, 812198, 795624, 809166, 772696, 785547, 826434, 802943	274	252	19113	2.76807	0.999998	0.208159	15.7994
INTERPRO	IPR001611:Leucine-rich repeat	9	3.27273	0.0213268	819582, 825557, 786685, 812198, 795624, 772696, 785547, 826434, 802943	267	213	16659	2.63633	0.999991	0.304489	26.9272
UP_SEQ_FEATURE	repeat:LRR 3	10	3.63636	0.0284215	819582, 825557, 786685, 812198, 795624, 809166, 772696, 785547, 826434, 802943	274	299	19113	2.33296	1	0.427666	37.4294
UP_SEQ_FEATURE	repeat:LRR 1	10	3.63636	0.0396618	819582, 825557, 786685, 812198, 795624, 809166, 772696, 785547, 826434, 802943	274	318	19113	2.19357	1	0.521855	48.2168
UP_SEQ_FEATURE	repeat:LRR 2	10	3.63636	0.0406695	819582, 825557, 786685, 812198, 795624, 809166, 772696, 785547, 826434, 802943	274	319	19113	2.18669	1	0.52582	49.0934
SP_PIR_KEYWORDS	leucine-rich repeat	10	3.63636	0.0410848	819582, 825557, 786685, 812198, 795624, 809166, 772696, 785547, 826434, 802943	274	322	19235	2.18015	1	0.268773	44.1535
INTERPRO	IPR003591:Leucine-rich repeat, typical subtype	6	2.18182	0.0590557	819582, 786685, 795624, 772696, 785547, 826434	267	131	16659	2.85771	1	0.588007	58.7627
UP_SEQ_FEATURE	repeat:LRR 13	4	1.45455	0.095005	786685, 795624, 809166, 826434	274	76	19113	3.67134	1	0.800115	80.276
SMART	SM00369:LRR_TYP	6	2.18182	0.104905	819582, 786685, 795624, 772696, 785547, 826434	174	131	9079	2.38984	1	0.596421	72.5382
INTERPRO	IPR000483:Cysteine-rich flanking region, C-terminal	4	1.45455	0.166177	786685, 795624, 772696, 785547	267	88	16659	2.83606	1	0.875587	92.8972
SMART	SM00082:LRRCT	4	1.45455	0.2354	786685, 795624, 772696, 785547	174	88	9079	2.37173	1	0.812564	95.6279
Annotation Cluster 23	Enrichment Score: 1.901654512516458
Category	Term	Count	%	PValue	Genes	List Total	Pop Hits	Pop Total	Fold Enrichment	Bonferroni	Benjamini	FDR
BIOCARTA	h_granulocytesPathway:Adhesion and Diapedesis of Granulocytes	5	1.81818	0.000543652	787386, 773231, 792731, 772471, 780870	38	16	1437	11.8174	0.0404864	0.0404864	0.570607
BIOCARTA	h_lympathway:Adhesion and Diapedesis of Lymphocytes	4	1.45455	0.00578049	787386, 773231, 792731, 772471	38	15	1437	10.0842	0.356345	0.197719	5.91811
BIOCARTA	h_neutrophilPathway:Neutrophil and Its Surface Molecules	3	1.09091	0.0163871	787386, 773231, 792731	38	8	1437	14.1809	0.715133	0.342018	15.9594
BIOCARTA	h_lymphocytePathway:Adhesion Molecules on Lymphocyte	3	1.09091	0.0207297	787386, 773231, 792731	38	9	1437	12.6053	0.796485	0.328341	19.7828
KEGG_PATHWAY	hsa04514:Cell adhesion molecules (CAMs)	8	2.90909	0.0225257	787386, 797390, 797997, 773231, 800485, 792731, 774998, 821519	110	132	5085	2.80165	0.902108	0.440646	22.417
BIOCARTA	h_monocytePathway:Monocyte and its Surface Molecules	3	1.09091	0.0306609	787386, 773231, 792731	38	11	1437	10.3134	0.90621	0.325949	27.9417
GOTERM_BP_FAT	GO:0050900~leukocyte migration	4	1.45455	0.0661874	787386, 797665, 792731, 772471	222	57	13528	4.27628	1	0.63728	69.0623
Annotation Cluster 24	Enrichment Score: 1.8946621449635346
Category	Term	Count	%	PValue	Genes	List Total	Pop Hits	Pop Total	Fold Enrichment	Bonferroni	Benjamini	FDR
GOTERM_BP_FAT	GO:0042060~wound healing	12	4.36364	0.000304018	817326, 797736, 795624, 797665, 780010, 819748, 795569, 779673, 799424, 796346, 806449, 794775	222	191	13528	3.8285	0.445608	0.0216106	0.519569
GOTERM_BP_FAT	GO:0007596~blood coagulation	7	2.54545	0.0065115	817326, 797736, 795569, 779673, 799424, 796346, 806449	222	102	13528	4.18195	0.999997	0.220032	10.5884
GOTERM_BP_FAT	GO:0050817~coagulation	7	2.54545	0.0065115	817326, 797736, 795569, 779673, 799424, 796346, 806449	222	102	13528	4.18195	0.999997	0.220032	10.5884
GOTERM_BP_FAT	GO:0007599~hemostasis	7	2.54545	0.00854064	817326, 797736, 795569, 779673, 799424, 796346, 806449	222	108	13528	3.94962	1	0.235388	13.666
GOTERM_BP_FAT	GO:0050878~regulation of body fluid levels	7	2.54545	0.0282249	817326, 797736, 795569, 779673, 799424, 796346, 806449	222	141	13528	3.02524	1	0.464251	38.7684
GOTERM_BP_FAT	GO:0030168~platelet activation	3	1.09091	0.0957685	797736, 795569, 799424	222	32	13528	5.71284	1	0.718657	82.177
KEGG_PATHWAY	hsa04610:Complement and coagulation cascades	4	1.45455	0.183552	817326, 810335, 799424, 796346	110	69	5085	2.67984	1	0.924649	89.5571
Annotation Cluster 25	Enrichment Score: 1.6736635492899241
Category	Term	Count	%	PValue	Genes	List Total	Pop Hits	Pop Total	Fold Enrichment	Bonferroni	Benjamini	FDR
GOTERM_BP_FAT	GO:0043627~response to estrogen stimulus	7	2.54545	0.00747644	810176, 822984, 797665, 776337, 824104, 787867, 794775	222	105	13528	4.06246	1	0.232568	12.0646
GOTERM_BP_FAT	GO:0032355~response to estradiol stimulus	5	1.81818	0.0115871	810176, 822984, 797665, 787867, 794775	222	54	13528	5.64231	1	0.286423	18.0998
GOTERM_BP_FAT	GO:0050678~regulation of epithelial cell proliferation	4	1.45455	0.109987	822984, 823371, 787867, 794775	222	71	13528	3.43307	1	0.743783	86.4151
Annotation Cluster 26	Enrichment Score: 1.6647692661160645
Category	Term	Count	%	PValue	Genes	List Total	Pop Hits	Pop Total	Fold Enrichment	Bonferroni	Benjamini	FDR
UP_SEQ_FEATURE	domain:EGF-like 4; calcium-binding	4	1.45455	0.0114618	809878, 776160, 803644, 806449	274	33	19113	8.45521	0.999999	0.22123	17.0942
UP_SEQ_FEATURE	domain:EGF-like 5; calcium-binding	4	1.45455	0.0156569	809878, 786634, 803644, 806449	274	37	19113	7.54113	1	0.285718	22.6338
UP_SEQ_FEATURE	domain:EGF-like 7; calcium-binding	3	1.09091	0.0564589	809878, 803644, 806449	274	27	19113	7.75061	1	0.63267	61.134
Annotation Cluster 27	Enrichment Score: 1.6036617583976704
Category	Term	Count	%	PValue	Genes	List Total	Pop Hits	Pop Total	Fold Enrichment	Bonferroni	Benjamini	FDR
INTERPRO	IPR016060:Complement control module	6	2.18182	0.00212653	817326, 787386, 800485, 783208, 783777, 786153	267	57	16659	6.56771	0.682546	0.0416068	3.05042
SP_PIR_KEYWORDS	sushi	5	1.81818	0.0081777	787386, 800485, 783208, 783777, 786153	274	56	19235	6.26792	0.958663	0.0825048	10.7764
INTERPRO	IPR000436:Sushi/SCR/CCP	5	1.81818	0.0121892	787386, 800485, 783208, 783777, 786153	267	56	16659	5.57083	0.998654	0.197758	16.3453
SMART	SM00032:CCP	5	1.81818	0.021688	787386, 800485, 783208, 783777, 786153	174	56	9079	4.65876	0.943437	0.198246	22.5622
UP_SEQ_FEATURE	domain:Sushi 3	3	1.09091	0.0761982	787386, 783208, 786153	274	32	19113	6.53958	1	0.735368	72.4415
UP_SEQ_FEATURE	domain:Sushi 2	3	1.09091	0.130305	787386, 783208, 786153	274	44	19113	4.75606	1	0.876421	89.6723
UP_SEQ_FEATURE	domain:Sushi 1	3	1.09091	0.130305	787386, 783208, 786153	274	44	19113	4.75606	1	0.876421	89.6723
Annotation Cluster 28	Enrichment Score: 1.5971027508767874
Category	Term	Count	%	PValue	Genes	List Total	Pop Hits	Pop Total	Fold Enrichment	Bonferroni	Benjamini	FDR
GOTERM_BP_FAT	GO:0030155~regulation of cell adhesion	9	3.27273	0.00184061	772614, 791684, 797665, 792731, 794243, 787706, 772471, 808600, 794775	222	137	13528	4.00316	0.971958	0.0945105	3.10695
GOTERM_BP_FAT	GO:0010810~regulation of cell-substrate adhesion	4	1.45455	0.0390472	772614, 791684, 787706, 808600	222	46	13528	5.29886	1	0.538236	49.4582
GOTERM_BP_FAT	GO:0045785~positive regulation of cell adhesion	4	1.45455	0.0747578	772614, 791684, 797665, 787706	222	60	13528	4.06246	1	0.664556	73.5828
GOTERM_BP_FAT	GO:0010811~positive regulation of cell-substrate adhesion	3	1.09091	0.0760995	772614, 791684, 787706	222	28	13528	6.52896	1	0.666064	74.2315
Annotation Cluster 29	Enrichment Score: 1.5917372755724726
Category	Term	Count	%	PValue	Genes	List Total	Pop Hits	Pop Total	Fold Enrichment	Bonferroni	Benjamini	FDR
INTERPRO	IPR000884:Thrombospondin, type 1 repeat	7	2.54545	0.000587974	806674, 812851, 784168, 772347, 784681, 809884, 806449	267	65	16659	6.71927	0.271677	0.0136885	0.852245
SMART	SM00209:TSP1	7	2.54545	0.0014299	806674, 812851, 784168, 772347, 784681, 809884, 806449	174	65	9079	5.61919	0.17093	0.0185704	1.6548
INTERPRO	IPR006025:Peptidase M, neutral zinc metallopeptidases, zinc-binding site	7	2.54545	0.00438156	806674, 824104, 812816, 772347, 784681, 791311, 786153	267	96	16659	4.54951	0.906224	0.0810562	6.19035
SP_PIR_KEYWORDS	metalloprotease	8	2.90909	0.00586394	806674, 824104, 812816, 772347, 784681, 791311, 819877, 786153	274	151	19235	3.71924	0.897911	0.0649123	7.84219
GOTERM_MF_FAT	GO:0004222~metalloendopeptidase activity	7	2.54545	0.00650414	806674, 775626, 824104, 812816, 772347, 784681, 791311	209	104	12983	4.18113	0.952205	0.173084	8.88406
UP_SEQ_FEATURE	short sequence motif:Cysteine switch	4	1.45455	0.0233665	806674, 824104, 812816, 784681	274	43	19113	6.48888	1	0.381056	31.92
UP_SEQ_FEATURE	metal ion-binding site:Zinc; catalytic	6	2.18182	0.0317805	806674, 826739, 772347, 784681, 791311, 786153	274	123	19113	3.40271	1	0.454691	40.8559
INTERPRO	IPR010294:ADAM-TS Spacer 1	3	1.09091	0.0515672	806674, 772347, 784681	267	23	16659	8.13825	1	0.557512	53.7204
INTERPRO	IPR013273:Peptidase M12B, ADAM-TS	3	1.09091	0.0556772	806674, 772347, 784681	267	24	16659	7.79916	1	0.575871	56.5548
UP_SEQ_FEATURE	domain:Peptidase M12B	3	1.09091	0.111399	806674, 772347, 784681	274	40	19113	5.23166	1	0.840275	85.3482
UP_SEQ_FEATURE	domain:Disintegrin	3	1.09091	0.116055	806674, 772347, 784681	274	41	19113	5.10406	1	0.84931	86.548
INTERPRO	IPR002870:Peptidase M12B, propeptide	3	1.09091	0.128256	806674, 772347, 784681	267	39	16659	4.79948	1	0.813891	86.432
INTERPRO	IPR001590:Peptidase M12B, ADAM/reprolysin	3	1.09091	0.128256	806674, 772347, 784681	267	39	16659	4.79948	1	0.813891	86.432
INTERPRO	IPR018358:Disintegrin, conserved site	3	1.09091	0.139095	806674, 772347, 784681	267	41	16659	4.56536	1	0.833695	88.6907
INTERPRO	IPR001818:Peptidase M10A and M12B, matrixin and adamalysin	3	1.09091	0.150125	806674, 824104, 812816	267	43	16659	4.35302	1	0.85133	90.6256
Annotation Cluster 30	Enrichment Score: 1.5555503515544764
Category	Term	Count	%	PValue	Genes	List Total	Pop Hits	Pop Total	Fold Enrichment	Bonferroni	Benjamini	FDR
GOTERM_BP_FAT	GO:0006029~proteoglycan metabolic process	6	2.18182	0.000645677	825557, 817522, 777404, 808868, 787944, 810918	222	43	13528	8.50283	0.714359	0.039614	1.10044
GOTERM_BP_FAT	GO:0050654~chondroitin sulfate proteoglycan metabolic process	3	1.09091	0.0342304	825557, 817522, 810918	222	18	13528	10.1562	1	0.516431	44.9379
GOTERM_BP_FAT	GO:0009100~glycoprotein metabolic process	8	2.90909	0.0481531	825557, 817522, 777404, 808868, 824430, 821997, 787944, 810918	222	202	13528	2.41334	1	0.581205	57.0651
GOTERM_BP_FAT	GO:0006790~sulfur metabolic process	3	1.09091	0.56331	825557, 817522, 810918	222	115	13528	1.58966	1	0.991151	99.9999
Annotation Cluster 31	Enrichment Score: 1.5102552432012404
Category	Term	Count	%	PValue	Genes	List Total	Pop Hits	Pop Total	Fold Enrichment	Bonferroni	Benjamini	FDR
GOTERM_BP_FAT	GO:0002697~regulation of immune effector process	7	2.54545	0.00621098	797665, 823356, 792681, 792731, 809118, 798933, 794775	222	101	13528	4.22335	0.999994	0.214738	10.124
GOTERM_BP_FAT	GO:0001910~regulation of leukocyte mediated cytotoxicity	3	1.09091	0.0623293	792681, 792731, 809118	222	25	13528	7.31243	1	0.625844	66.7979
GOTERM_BP_FAT	GO:0031341~regulation of cell killing	3	1.09091	0.0760995	792681, 792731, 809118	222	28	13528	6.52896	1	0.666064	74.2315
Annotation Cluster 32	Enrichment Score: 1.4849838224401046
Category	Term	Count	%	PValue	Genes	List Total	Pop Hits	Pop Total	Fold Enrichment	Bonferroni	Benjamini	FDR
GOTERM_MF_FAT	GO:0004867~serine-type endopeptidase inhibitor activity	6	2.18182	0.0160754	787607, 810335, 779673, 796346, 795231, 787867	209	92	12983	4.05128	0.999475	0.290555	20.6309
PIR_SUPERFAMILY	PIRSF001630:serpin	4	1.45455	0.0205227	787607, 810335, 796346, 795231	133	33	7396	6.74049	0.945145	0.440445	21.7035
INTERPRO	IPR000215:Protease inhibitor I4, serpin	4	1.45455	0.0257563	787607, 810335, 796346, 795231	267	40	16659	6.23933	0.999999	0.347014	31.5953
UP_SEQ_FEATURE	site:Reactive bond	4	1.45455	0.0263172	787607, 810335, 779673, 796346	274	45	19113	6.20049	1	0.407986	35.1888
SP_PIR_KEYWORDS	Serine protease inhibitor	5	1.81818	0.0270976	787607, 810335, 779673, 796346, 787867	274	80	19235	4.38755	0.999977	0.210902	31.7146
GOTERM_MF_FAT	GO:0004866~endopeptidase inhibitor activity	7	2.54545	0.0292327	787607, 810335, 779673, 796346, 795231, 787867, 810918	209	145	12983	2.99888	0.999999	0.412424	34.4926
GOTERM_MF_FAT	GO:0030414~peptidase inhibitor activity	7	2.54545	0.0365942	787607, 810335, 779673, 796346, 795231, 787867, 810918	209	153	12983	2.84207	1	0.474516	41.23
SP_PIR_KEYWORDS	serine proteinase inhibitor	3	1.09091	0.0384692	787607, 810335, 779673	274	22	19235	9.57283	1	0.262445	42.0006
SMART	SM00093:SERPIN	4	1.45455	0.0401547	787607, 810335, 796346, 795231	174	40	9079	5.21782	0.99534	0.318518	37.9928
SP_PIR_KEYWORDS	protease inhibitor	5	1.81818	0.066118	787607, 810335, 779673, 796346, 787867	274	107	19235	3.28041	1	0.348243	61.3216
GOTERM_MF_FAT	GO:0004857~enzyme inhibitor activity	9	3.27273	0.0698683	787607, 789165, 810335, 779673, 796346, 795231, 787867, 810918, 806870	209	270	12983	2.07065	1	0.629427	64.3947
Annotation Cluster 33	Enrichment Score: 1.3791695234028798
Category	Term	Count	%	PValue	Genes	List Total	Pop Hits	Pop Total	Fold Enrichment	Bonferroni	Benjamini	FDR
GOTERM_BP_FAT	GO:0050767~regulation of neurogenesis	9	3.27273	0.00595745	822984, 822143, 781335, 823746, 795231, 783725, 794775, 782475, 804233	222	166	13528	3.30381	0.999991	0.210671	9.73032
GOTERM_BP_FAT	GO:0010769~regulation of cell morphogenesis involved in differentiation	6	2.18182	0.00847824	822143, 781335, 823746, 783725, 794775, 804233	222	77	13528	4.74833	1	0.23722	13.5729
GOTERM_BP_FAT	GO:0051960~regulation of nervous system development	9	3.27273	0.0136443	822984, 822143, 781335, 823746, 795231, 783725, 794775, 782475, 804233	222	192	13528	2.85642	1	0.309383	20.9717
GOTERM_BP_FAT	GO:0050770~regulation of axonogenesis	5	1.81818	0.013937	822143, 781335, 823746, 783725, 804233	222	57	13528	5.34535	1	0.311325	21.3725
GOTERM_BP_FAT	GO:0060284~regulation of cell development	9	3.27273	0.0194834	822984, 822143, 781335, 823746, 795231, 783725, 794775, 782475, 804233	222	205	13528	2.67528	1	0.383178	28.6152
GOTERM_BP_FAT	GO:0045664~regulation of neuron differentiation	7	2.54545	0.021952	822984, 822143, 781335, 823746, 783725, 782475, 804233	222	133	13528	3.20721	1	0.408526	31.6325
GOTERM_BP_FAT	GO:0010975~regulation of neuron projection development	5	1.81818	0.0274939	822143, 781335, 823746, 783725, 804233	222	70	13528	4.35264	1	0.459145	37.9745
GOTERM_BP_FAT	GO:0051270~regulation of cell motion	8	2.90909	0.0392971	823526, 791684, 792731, 822143, 811140, 783725, 794775, 804233	222	193	13528	2.52588	1	0.537009	49.6829
GOTERM_BP_FAT	GO:0031344~regulation of cell projection organization	5	1.81818	0.0578596	822143, 781335, 823746, 783725, 804233	222	89	13528	3.42342	1	0.621541	63.9797
GOTERM_BP_FAT	GO:0022604~regulation of cell morphogenesis	6	2.18182	0.0636707	822143, 781335, 823746, 783725, 794775, 804233	222	131	13528	2.791	1	0.628189	67.6023
GOTERM_BP_FAT	GO:0051129~negative regulation of cellular component organization	6	2.18182	0.0833791	776464, 822143, 793884, 798933, 783725, 794775	222	142	13528	2.5748	1	0.683038	77.4974
GOTERM_BP_FAT	GO:0010720~positive regulation of cell development	4	1.45455	0.103167	781335, 823746, 795231, 794775	222	69	13528	3.53258	1	0.737355	84.5172
GOTERM_BP_FAT	GO:0050768~negative regulation of neurogenesis	3	1.09091	0.167159	822143, 783725, 794775	222	45	13528	4.06246	1	0.83491	95.6442
GOTERM_BP_FAT	GO:0010721~negative regulation of cell development	3	1.09091	0.184724	822143, 783725, 794775	222	48	13528	3.80856	1	0.847065	96.9768
GOTERM_BP_FAT	GO:0045596~negative regulation of cell differentiation	5	1.81818	0.47279	822143, 784692, 783725, 794775, 782475	222	216	13528	1.41058	1	0.98156	99.9983
Annotation Cluster 34	Enrichment Score: 1.341703936703838
Category	Term	Count	%	PValue	Genes	List Total	Pop Hits	Pop Total	Fold Enrichment	Bonferroni	Benjamini	FDR
GOTERM_CC_FAT	GO:0031091~platelet alpha granule	6	2.18182	0.00339492	773231, 786214, 799424, 809884, 816980, 794775	233	56	12782	5.87768	0.635783	0.0747514	4.43599
GOTERM_CC_FAT	GO:0030141~secretory granule	10	3.63636	0.0055726	817326, 773231, 797665, 786214, 799424, 826848, 809884, 816980, 798933, 794775	233	180	12782	3.04769	0.809802	0.104745	7.18488
GOTERM_CC_FAT	GO:0031093~platelet alpha granule lumen	4	1.45455	0.0379535	786214, 809884, 816980, 794775	233	41	12782	5.35204	0.99999	0.45383	40.3249
GOTERM_CC_FAT	GO:0060205~cytoplasmic membrane-bounded vesicle lumen	4	1.45455	0.0453429	786214, 809884, 816980, 794775	233	44	12782	4.98712	0.999999	0.497965	46.159
GOTERM_CC_FAT	GO:0031983~vesicle lumen	4	1.45455	0.0506354	786214, 809884, 816980, 794775	233	46	12782	4.77029	1	0.504155	50.0081
GOTERM_CC_FAT	GO:0044433~cytoplasmic vesicle part	5	1.81818	0.438516	773231, 786214, 809884, 816980, 794775	233	187	12782	1.4668	1	0.975924	99.9548
KEGG_PATHWAY	hsa04350:TGF-beta signaling pathway	3	1.09091	0.561027	786214, 809884, 794775	110	87	5085	1.59404	1	0.981666	99.9896
Annotation Cluster 35	Enrichment Score: 1.333396929614861
Category	Term	Count	%	PValue	Genes	List Total	Pop Hits	Pop Total	Fold Enrichment	Bonferroni	Benjamini	FDR
SP_PIR_KEYWORDS	gpi-anchor	7	2.54545	0.00924317	810266, 791684, 820195, 774998, 782334, 821519, 783725	274	126	19235	3.90004	0.972759	0.0904602	12.0982
SP_PIR_KEYWORDS	lipoprotein	17	6.18182	0.0213843	810266, 797665, 791684, 820195, 796807, 817773, 793884, 783075, 783725, 794243, 774998, 782334, 821519, 798933, 788728, 804381, 804233	274	642	19235	1.8589	0.999772	0.181018	25.9306
UP_SEQ_FEATURE	propeptide:Removed in mature form	7	2.54545	0.110903	810266, 820195, 794243, 817773, 782334, 821519, 783725	274	229	19113	2.13226	1	0.84252	85.2147
GOTERM_CC_FAT	GO:0031225~anchored to membrane	7	2.54545	0.211618	810266, 791684, 820195, 774998, 782334, 821519, 783725	233	220	12782	1.74549	1	0.874696	95.8101
Annotation Cluster 36	Enrichment Score: 1.307302513246426
Category	Term	Count	%	PValue	Genes	List Total	Pop Hits	Pop Total	Fold Enrichment	Bonferroni	Benjamini	FDR
UP_SEQ_FEATURE	domain:IQ 3	4	1.45455	0.00274452	789165, 781145, 824616, 782475	274	20	19113	13.9511	0.968487	0.0755684	4.37078
GOTERM_MF_FAT	GO:0005516~calmodulin binding	8	2.90909	0.00732089	789165, 781145, 824616, 778573, 809118, 793318, 788728, 782475	209	140	12983	3.54969	0.967421	0.173229	9.94626
UP_SEQ_FEATURE	domain:IQ 2	4	1.45455	0.00964224	789165, 781145, 824616, 782475	274	31	19113	9.00071	0.999995	0.198776	14.5774
UP_SEQ_FEATURE	domain:IQ 1	4	1.45455	0.00964224	789165, 781145, 824616, 782475	274	31	19113	9.00071	0.999995	0.198776	14.5774
SP_PIR_KEYWORDS	calmodulin-binding	6	2.18182	0.0283213	789165, 824616, 778573, 809118, 793318, 782475	274	120	19235	3.51004	0.999986	0.215205	32.8978
INTERPRO	IPR000048:IQ calmodulin-binding region	5	1.81818	0.0505973	789165, 781145, 824616, 778573, 782475	267	87	16659	3.58582	1	0.56094	53.0269
SMART	SM00015:IQ	5	1.81818	0.0841569	789165, 781145, 824616, 778573, 782475	174	87	9079	2.99874	0.99999	0.535944	64.1259
UP_SEQ_FEATURE	domain:Myosin head-like	3	1.09091	0.088933	781145, 824616, 778573	274	35	19113	5.97904	1	0.785982	78.0102
SP_PIR_KEYWORDS	motor protein	5	1.81818	0.118771	809166, 781145, 824616, 778573, 807009	274	132	19235	2.65912	1	0.494072	82.7222
INTERPRO	IPR001609:Myosin head, motor region	3	1.09091	0.122914	781145, 824616, 778573	267	38	16659	4.92578	1	0.806786	85.1707
SMART	SM00242:MYSc	3	1.09091	0.16305	781145, 824616, 778573	174	38	9079	4.11933	1	0.688339	87.4521
SP_PIR_KEYWORDS	myosin	3	1.09091	0.163292	781145, 824616, 778573	274	51	19235	4.12945	1	0.597543	91.5891
GOTERM_MF_FAT	GO:0003774~motor activity	5	1.81818	0.193564	809166, 781145, 824616, 778573, 807009	209	142	12983	2.18731	1	0.902842	95.3453
GOTERM_CC_FAT	GO:0016459~myosin complex	3	1.09091	0.330796	781145, 824616, 778573	233	65	12782	2.53192	1	0.941595	99.5296
Annotation Cluster 37	Enrichment Score: 1.3038695515570993
Category	Term	Count	%	PValue	Genes	List Total	Pop Hits	Pop Total	Fold Enrichment	Bonferroni	Benjamini	FDR
GOTERM_CC_FAT	GO:0031091~platelet alpha granule	6	2.18182	0.00339492	773231, 786214, 799424, 809884, 816980, 794775	233	56	12782	5.87768	0.635783	0.0747514	4.43599
GOTERM_CC_FAT	GO:0030141~secretory granule	10	3.63636	0.0055726	817326, 773231, 797665, 786214, 799424, 826848, 809884, 816980, 798933, 794775	233	180	12782	3.04769	0.809802	0.104745	7.18488
GOTERM_CC_FAT	GO:0031988~membrane-bounded vesicle	16	5.81818	0.0937565	817326, 797665, 778573, 786214, 799511, 826848, 799424, 799079, 779065, 825557, 773231, 809884, 816980, 795231, 798933, 794775	233	568	12782	1.54531	1	0.661394	73.1132
GOTERM_CC_FAT	GO:0016023~cytoplasmic membrane-bounded vesicle	15	5.45455	0.128942	817326, 797665, 778573, 786214, 826848, 799424, 779065, 799079, 825557, 773231, 809884, 816980, 795231, 798933, 794775	233	550	12782	1.49614	1	0.756779	84.1482
GOTERM_CC_FAT	GO:0031982~vesicle	16	5.81818	0.236411	817326, 797665, 778573, 786214, 799511, 826848, 799424, 799079, 779065, 825557, 773231, 809884, 816980, 795231, 798933, 794775	233	670	12782	1.31005	1	0.885261	97.2644
GOTERM_CC_FAT	GO:0031410~cytoplasmic vesicle	15	5.45455	0.277865	817326, 797665, 778573, 786214, 826848, 799424, 779065, 799079, 825557, 773231, 809884, 816980, 795231, 798933, 794775	233	642	12782	1.28174	1	0.910825	98.701
Annotation Cluster 38	Enrichment Score: 1.2353704798056415
Category	Term	Count	%	PValue	Genes	List Total	Pop Hits	Pop Total	Fold Enrichment	Bonferroni	Benjamini	FDR
UP_SEQ_FEATURE	region of interest:Nonhelical region (C-terminal)	4	1.45455	1.14082e-05	795569, 777404, 787944, 808600	274	4	19113	69.7555	0.0142491	0.00071732	0.0185499
GOTERM_BP_FAT	GO:0007605~sensory perception of sound	7	2.54545	0.00510918	781145, 777404, 778205, 787944, 808600, 822350, 803177	222	97	13528	4.39751	0.999952	0.190574	8.40148
GOTERM_BP_FAT	GO:0050954~sensory perception of mechanical stimulus	7	2.54545	0.00682245	781145, 777404, 778205, 787944, 808600, 822350, 803177	222	103	13528	4.14135	0.999998	0.221653	11.0667
GOTERM_BP_FAT	GO:0048706~embryonic skeletal system development	4	1.45455	0.131432	825565, 777404, 787944, 808600	222	77	13528	3.16556	1	0.781002	91.0549
GOTERM_BP_FAT	GO:0007601~visual perception	7	2.54545	0.143291	781145, 777404, 787944, 788728, 806449, 808600, 814490	222	216	13528	1.97481	1	0.800729	92.932
GOTERM_BP_FAT	GO:0050953~sensory perception of light stimulus	7	2.54545	0.143291	781145, 777404, 787944, 788728, 806449, 808600, 814490	222	216	13528	1.97481	1	0.800729	92.932
SP_PIR_KEYWORDS	vision	3	1.09091	0.589453	781145, 806449, 814490	274	139	19235	1.51512	1	0.963897	99.9996
GOTERM_BP_FAT	GO:0050890~cognition	13	4.72727	0.816456	797665, 781145, 778205, 787944, 806449, 814490, 806870, 777404, 811252, 788728, 808600, 822350, 803177	222	909	13528	0.871485	1	0.999778	100
GOTERM_BP_FAT	GO:0007600~sensory perception	11	4	0.859058	781145, 777404, 778205, 811252, 787944, 788728, 806449, 808600, 822350, 814490, 803177	222	810	13528	0.827539	1	0.999912	100
SP_PIR_KEYWORDS	sensory transduction	3	1.09091	0.998259	781145, 806449, 814490	274	595	19235	0.353953	1	1	100
Annotation Cluster 39	Enrichment Score: 1.2164274349836557
Category	Term	Count	%	PValue	Genes	List Total	Pop Hits	Pop Total	Fold Enrichment	Bonferroni	Benjamini	FDR
GOTERM_BP_FAT	GO:0032989~cellular component morphogenesis	14	5.09091	0.0136419	797997, 786685, 823994, 823371, 792681, 778573, 822143, 815339, 782887, 792906, 800485, 823746, 794775, 822350	222	397	13528	2.14891	1	0.312928	20.9684
GOTERM_BP_FAT	GO:0000902~cell morphogenesis	13	4.72727	0.0141951	797997, 823994, 786685, 823371, 792681, 822143, 815339, 782887, 792906, 800485, 823746, 794775, 822350	222	356	13528	2.22523	1	0.312578	21.7243
GOTERM_BP_FAT	GO:0000904~cell morphogenesis involved in differentiation	10	3.63636	0.018697	797997, 786685, 823371, 800485, 822143, 823746, 815339, 794775, 822350, 782887	222	244	13528	2.49742	1	0.374641	27.628
GOTERM_BP_FAT	GO:0048666~neuron development	12	4.36364	0.0236905	797997, 786685, 800485, 822143, 794243, 826725, 823746, 815339, 783725, 822350, 782887, 792906	222	339	13528	2.15706	1	0.429016	33.6848
GOTERM_BP_FAT	GO:0048667~cell morphogenesis involved in neuron differentiation	8	2.90909	0.0558658	797997, 786685, 800485, 822143, 823746, 815339, 822350, 782887	222	209	13528	2.33251	1	0.611369	62.6512
GOTERM_BP_FAT	GO:0031175~neuron projection development	9	3.27273	0.0593628	797997, 786685, 800485, 822143, 826725, 823746, 815339, 782887, 792906	222	256	13528	2.14231	1	0.619105	64.9517
GOTERM_BP_FAT	GO:0048812~neuron projection morphogenesis	8	2.90909	0.0606466	797997, 786685, 800485, 822143, 823746, 815339, 782887, 792906	222	213	13528	2.28871	1	0.621291	65.7623
GOTERM_BP_FAT	GO:0007409~axonogenesis	7	2.54545	0.0969792	797997, 786685, 800485, 822143, 823746, 815339, 782887	222	193	13528	2.21015	1	0.721062	82.5815
GOTERM_BP_FAT	GO:0030182~neuron differentiation	12	4.36364	0.104703	797997, 786685, 800485, 822143, 794243, 826725, 823746, 815339, 783725, 822350, 782887, 792906	222	438	13528	1.66951	1	0.74062	84.9653
GOTERM_BP_FAT	GO:0048858~cell projection morphogenesis	8	2.90909	0.106787	797997, 786685, 800485, 822143, 823746, 815339, 782887, 792906	222	245	13528	1.98978	1	0.73922	85.5537
GOTERM_BP_FAT	GO:0032990~cell part morphogenesis	8	2.90909	0.126844	797997, 786685, 800485, 822143, 823746, 815339, 782887, 792906	222	256	13528	1.90428	1	0.775781	90.21
GOTERM_BP_FAT	GO:0030030~cell projection organization	9	3.27273	0.254242	797997, 786685, 800485, 822143, 826725, 823746, 815339, 782887, 792906	222	368	13528	1.49031	1	0.899217	99.3433
GOTERM_BP_FAT	GO:0007411~axon guidance	4	1.45455	0.254651	797997, 822143, 823746, 815339	222	107	13528	2.27802	1	0.898717	99.3495
Annotation Cluster 40	Enrichment Score: 1.193591737156961
Category	Term	Count	%	PValue	Genes	List Total	Pop Hits	Pop Total	Fold Enrichment	Bonferroni	Benjamini	FDR
GOTERM_BP_FAT	GO:0032101~regulation of response to external stimulus	8	2.90909	0.0155983	787386, 820667, 796346, 772471, 795231, 794775, 815982, 804233	222	159	13528	3.06601	1	0.330554	23.6114
GOTERM_BP_FAT	GO:0030193~regulation of blood coagulation	3	1.09091	0.116691	820667, 796346, 804233	222	36	13528	5.07808	1	0.755294	88.0657
GOTERM_BP_FAT	GO:0050818~regulation of coagulation	3	1.09091	0.144248	820667, 796346, 804233	222	41	13528	4.4588	1	0.801319	93.066
Annotation Cluster 41	Enrichment Score: 1.1920239442522444
Category	Term	Count	%	PValue	Genes	List Total	Pop Hits	Pop Total	Fold Enrichment	Bonferroni	Benjamini	FDR
GOTERM_BP_FAT	GO:0031099~regeneration	6	2.18182	0.00535407	795624, 800485, 819748, 796346, 794775, 792906	222	69	13528	5.29886	0.99997	0.19505	8.78699
GOTERM_BP_FAT	GO:0040007~growth	7	2.54545	0.079749	795624, 792681, 819748, 796346, 816612, 794775, 782887	222	183	13528	2.33092	1	0.676155	75.9209
GOTERM_BP_FAT	GO:0042246~tissue regeneration	3	1.09091	0.0957685	795624, 819748, 796346	222	32	13528	5.71284	1	0.718657	82.177
GOTERM_BP_FAT	GO:0048589~developmental growth	3	1.09091	0.41713	795624, 819748, 796346	222	87	13528	2.10127	1	0.971615	99.9904
Annotation Cluster 42	Enrichment Score: 1.1625486721393021
Category	Term	Count	%	PValue	Genes	List Total	Pop Hits	Pop Total	Fold Enrichment	Bonferroni	Benjamini	FDR
GOTERM_CC_FAT	GO:0043005~neuron projection	14	5.09091	0.00970955	797997, 803343, 822143, 826848, 783129, 783725, 776337, 774998, 823746, 821519, 811252, 794775, 822350, 804233	233	342	12782	2.24566	0.944857	0.156724	12.2065
GOTERM_CC_FAT	GO:0030424~axon	8	2.90909	0.0259689	797997, 776337, 822143, 826848, 823746, 774998, 811252, 794775	233	159	12782	2.76017	0.999596	0.352184	29.6065
GOTERM_CC_FAT	GO:0042995~cell projection	20	7.27273	0.0501768	797997, 826739, 775626, 781145, 822143, 803343, 826848, 783129, 778937, 783725, 809166, 776337, 786006, 823746, 774998, 821519, 811252, 794775, 822350, 804233	233	697	12782	1.57413	1	0.517158	49.6849
GOTERM_CC_FAT	GO:0033267~axon part	4	1.45455	0.0745941	776337, 826848, 823746, 811252	233	54	12782	4.06358	1	0.601868	64.4543
GOTERM_CC_FAT	GO:0030425~dendrite	7	2.54545	0.0766763	803343, 826848, 783129, 821519, 783725, 822350, 804233	233	163	12782	2.35588	1	0.597991	65.5068
GOTERM_CC_FAT	GO:0043679~nerve terminal	3	1.09091	0.14476	776337, 826848, 811252	233	37	12782	4.44798	1	0.787348	87.5869
GOTERM_CC_FAT	GO:0043025~cell soma	6	2.18182	0.189376	776337, 826848, 821519, 794775, 822350, 804233	233	168	12782	1.95923	1	0.857527	93.9267
GOTERM_CC_FAT	GO:0044463~cell projection part	7	2.54545	0.252415	809166, 776337, 826848, 823746, 783129, 811252, 822350	233	234	12782	1.64106	1	0.897066	97.9379
Annotation Cluster 43	Enrichment Score: 1.1572069248577133
Category	Term	Count	%	PValue	Genes	List Total	Pop Hits	Pop Total	Fold Enrichment	Bonferroni	Benjamini	FDR
UP_SEQ_FEATURE	domain:LDL-receptor class A 4	3	1.09091	0.0213779	825565, 783075, 787480	274	16	19113	13.0792	1	0.359596	29.6304
UP_SEQ_FEATURE	domain:LDL-receptor class A 3	3	1.09091	0.035708	825565, 783075, 787480	274	21	19113	9.96507	1	0.489661	44.6388
UP_SEQ_FEATURE	domain:LDL-receptor class A 2	3	1.09091	0.0564589	825565, 783075, 787480	274	27	19113	7.75061	1	0.63267	61.134
UP_SEQ_FEATURE	domain:LDL-receptor class A 1	3	1.09091	0.0564589	825565, 783075, 787480	274	27	19113	7.75061	1	0.63267	61.134
INTERPRO	IPR002172:Low density lipoprotein-receptor, class A, cysteine-rich	3	1.09091	0.189907	825565, 783075, 787480	267	50	16659	3.7436	1	0.901399	95.3339
SMART	SM00192:LDLa	3	1.09091	0.246616	825565, 783075, 787480	174	50	9079	3.13069	1	0.81478	96.3201
Annotation Cluster 44	Enrichment Score: 1.1458074208555904
Category	Term	Count	%	PValue	Genes	List Total	Pop Hits	Pop Total	Fold Enrichment	Bonferroni	Benjamini	FDR
GOTERM_BP_FAT	GO:0051302~regulation of cell division	4	1.45455	0.0412228	797665, 794775, 782475, 806870	222	47	13528	5.18612	1	0.544	51.3832
GOTERM_MF_FAT	GO:0008083~growth factor activity	7	2.54545	0.0450431	797736, 791684, 797665, 780870, 802943, 794775, 806870	209	161	12983	2.70085	1	0.535621	48.1662
SP_PIR_KEYWORDS	mitogen	3	1.09091	0.10567	797665, 794775, 806870	274	39	19235	5.40006	1	0.466341	78.7925
GOTERM_BP_FAT	GO:0051781~positive regulation of cell division	3	1.09091	0.133062	797665, 794775, 806870	222	39	13528	4.68746	1	0.783558	91.3382
Annotation Cluster 45	Enrichment Score: 1.1337518992695292
Category	Term	Count	%	PValue	Genes	List Total	Pop Hits	Pop Total	Fold Enrichment	Bonferroni	Benjamini	FDR
GOTERM_BP_FAT	GO:0051251~positive regulation of lymphocyte activation	7	2.54545	0.00510918	797390, 810176, 797665, 792681, 783725, 794775, 785066	222	97	13528	4.39751	0.999952	0.190574	8.40148
GOTERM_BP_FAT	GO:0002696~positive regulation of leukocyte activation	7	2.54545	0.00781988	797390, 810176, 797665, 792681, 783725, 794775, 785066	222	106	13528	4.02414	1	0.234477	12.5845
GOTERM_BP_FAT	GO:0050870~positive regulation of T cell activation	6	2.18182	0.00803184	797390, 810176, 797665, 792681, 783725, 785066	222	76	13528	4.81081	1	0.236419	12.9038
GOTERM_BP_FAT	GO:0050867~positive regulation of cell activation	7	2.54545	0.00970943	797390, 810176, 797665, 792681, 783725, 794775, 785066	222	111	13528	3.84287	1	0.249333	15.3932
GOTERM_BP_FAT	GO:0050863~regulation of T cell activation	7	2.54545	0.0123816	797390, 810176, 797665, 792681, 783725, 794775, 785066	222	117	13528	3.6458	1	0.299138	19.2204
GOTERM_BP_FAT	GO:0048585~negative regulation of response to stimulus	6	2.18182	0.023967	797665, 792681, 795569, 795231, 794775, 804233	222	100	13528	3.65622	1	0.428942	34.0059
GOTERM_BP_FAT	GO:0050865~regulation of cell activation	8	2.90909	0.0249002	797390, 810176, 797665, 792681, 783725, 794775, 785066, 804233	222	175	13528	2.78569	1	0.43758	35.0786
GOTERM_BP_FAT	GO:0051249~regulation of lymphocyte activation	7	2.54545	0.0346002	797390, 810176, 797665, 792681, 783725, 794775, 785066	222	148	13528	2.88215	1	0.512803	45.298
GOTERM_BP_FAT	GO:0002684~positive regulation of immune system process	9	3.27273	0.0421498	797390, 810176, 797665, 792681, 792731, 809118, 783725, 794775, 785066	222	238	13528	2.30434	1	0.545315	52.1822
GOTERM_BP_FAT	GO:0002694~regulation of leukocyte activation	7	2.54545	0.0551507	797390, 810176, 797665, 792681, 783725, 794775, 785066	222	166	13528	2.56963	1	0.612778	62.1636
GOTERM_BP_FAT	GO:0002822~regulation of adaptive immune response based on somatic recombination of immune receptors built from immunoglobulin superfamily domains	4	1.45455	0.060742	810176, 797665, 792681, 794775	222	55	13528	4.43178	1	0.618957	65.8218
GOTERM_BP_FAT	GO:0050777~negative regulation of immune response	3	1.09091	0.0623293	792681, 795569, 794775	222	25	13528	7.31243	1	0.625844	66.7979
GOTERM_BP_FAT	GO:0002819~regulation of adaptive immune response	4	1.45455	0.0634374	810176, 797665, 792681, 794775	222	56	13528	4.35264	1	0.629656	67.4638
GOTERM_BP_FAT	GO:0042129~regulation of T cell proliferation	4	1.45455	0.0807307	797390, 797665, 794775, 785066	222	62	13528	3.93142	1	0.678269	76.3572
GOTERM_BP_FAT	GO:0045597~positive regulation of cell differentiation	8	2.90909	0.0821084	810176, 792681, 781335, 823746, 789087, 795231, 794775, 785066	222	229	13528	2.1288	1	0.67968	76.9569
GOTERM_BP_FAT	GO:0051094~positive regulation of developmental process	9	3.27273	0.0861999	810176, 797665, 792681, 781335, 823746, 789087, 795231, 794775, 785066	222	278	13528	1.97278	1	0.690773	78.6548
GOTERM_BP_FAT	GO:0045582~positive regulation of T cell differentiation	3	1.09091	0.0957685	810176, 792681, 785066	222	32	13528	5.71284	1	0.718657	82.177
GOTERM_BP_FAT	GO:0045621~positive regulation of lymphocyte differentiation	3	1.09091	0.111357	810176, 792681, 785066	222	35	13528	5.22317	1	0.744186	86.7689
GOTERM_BP_FAT	GO:0042102~positive regulation of T cell proliferation	3	1.09091	0.133062	797390, 797665, 785066	222	39	13528	4.68746	1	0.783558	91.3382
GOTERM_BP_FAT	GO:0050670~regulation of lymphocyte proliferation	4	1.45455	0.154202	797390, 797665, 794775, 785066	222	83	13528	2.93672	1	0.819136	94.3255
GOTERM_BP_FAT	GO:0002683~negative regulation of immune system process	4	1.45455	0.154202	792681, 795569, 783725, 794775	222	83	13528	2.93672	1	0.819136	94.3255
GOTERM_BP_FAT	GO:0070663~regulation of leukocyte proliferation	4	1.45455	0.158112	797390, 797665, 794775, 785066	222	84	13528	2.90176	1	0.822716	94.7586
GOTERM_BP_FAT	GO:0032944~regulation of mononuclear cell proliferation	4	1.45455	0.158112	797390, 797665, 794775, 785066	222	84	13528	2.90176	1	0.822716	94.7586
GOTERM_BP_FAT	GO:0001819~positive regulation of cytokine production	4	1.45455	0.18218	810176, 797665, 823356, 794775	222	90	13528	2.70831	1	0.84538	96.811
GOTERM_BP_FAT	GO:0045580~regulation of T cell differentiation	3	1.09091	0.202538	810176, 792681, 785066	222	51	13528	3.58453	1	0.869018	97.9294
GOTERM_BP_FAT	GO:0002706~regulation of lymphocyte mediated immunity	3	1.09091	0.220536	797665, 792681, 794775	222	54	13528	3.38539	1	0.876612	98.5996
GOTERM_BP_FAT	GO:0050671~positive regulation of lymphocyte proliferation	3	1.09091	0.226566	797390, 797665, 785066	222	55	13528	3.32383	1	0.88116	98.7741
GOTERM_BP_FAT	GO:0070665~positive regulation of leukocyte proliferation	3	1.09091	0.232608	797390, 797665, 785066	222	56	13528	3.26448	1	0.885503	98.9282
GOTERM_BP_FAT	GO:0032946~positive regulation of mononuclear cell proliferation	3	1.09091	0.232608	797390, 797665, 785066	222	56	13528	3.26448	1	0.885503	98.9282
GOTERM_BP_FAT	GO:0002703~regulation of leukocyte mediated immunity	3	1.09091	0.262927	797665, 792681, 794775	222	61	13528	2.9969	1	0.904492	99.4627
GOTERM_BP_FAT	GO:0045619~regulation of lymphocyte differentiation	3	1.09091	0.275072	810176, 792681, 785066	222	63	13528	2.90176	1	0.912644	99.5958
GOTERM_BP_FAT	GO:0042110~T cell activation	4	1.45455	0.339302	797390, 792681, 792731, 794775	222	126	13528	1.93451	1	0.948541	99.9175
Annotation Cluster 46	Enrichment Score: 1.1285824726329308
Category	Term	Count	%	PValue	Genes	List Total	Pop Hits	Pop Total	Fold Enrichment	Bonferroni	Benjamini	FDR
GOTERM_MF_FAT	GO:0005402~cation:sugar symporter activity	3	1.09091	0.026447	797061, 806698, 779065	209	16	12983	11.6474	0.999996	0.393232	31.7608
GOTERM_MF_FAT	GO:0005351~sugar:hydrogen symporter activity	3	1.09091	0.026447	797061, 806698, 779065	209	16	12983	11.6474	0.999996	0.393232	31.7608
GOTERM_MF_FAT	GO:0015295~solute:hydrogen symporter activity	3	1.09091	0.0602181	797061, 806698, 779065	209	25	12983	7.45435	1	0.60687	58.7498
GOTERM_MF_FAT	GO:0051119~sugar transmembrane transporter activity	3	1.09091	0.0645669	797061, 806698, 779065	209	26	12983	7.16765	1	0.621668	61.3894
GOTERM_MF_FAT	GO:0015293~symporter activity	6	2.18182	0.0693398	797061, 806698, 784645, 822350, 779065, 778424	209	137	12983	2.72057	1	0.637512	64.1052
SP_PIR_KEYWORDS	sugar transport	3	1.09091	0.0967068	797061, 806698, 779065	274	37	19235	5.69195	1	0.440289	75.6427
GOTERM_MF_FAT	GO:0015294~solute:cation symporter activity	4	1.45455	0.195243	797061, 806698, 822350, 779065	209	95	12983	2.61556	1	0.899792	95.4816
GOTERM_BP_FAT	GO:0008643~carbohydrate transport	3	1.09091	0.262927	797061, 806698, 779065	222	61	13528	2.9969	1	0.904492	99.4627
Annotation Cluster 47	Enrichment Score: 1.1226419202017044
Category	Term	Count	%	PValue	Genes	List Total	Pop Hits	Pop Total	Fold Enrichment	Bonferroni	Benjamini	FDR
GOTERM_BP_FAT	GO:0002062~chondrocyte differentiation	7	2.54545	2.7987e-07	825565, 817522, 777404, 826638, 789087, 787944, 803177	222	18	13528	23.6977	0.0005428	5.42933e-05	0.000479473
GOTERM_BP_FAT	GO:0007507~heart development	10	3.63636	0.00877971	825565, 791684, 780010, 795569, 778573, 822143, 777404, 787944, 780849, 792906	222	215	13528	2.83428	1	0.237805	14.022
GOTERM_BP_FAT	GO:0007517~muscle organ development	8	2.90909	0.0583546	825565, 791684, 789102, 778573, 793884, 777404, 781152, 810398	222	211	13528	2.31041	1	0.61864	64.3025
GOTERM_BP_FAT	GO:0048738~cardiac muscle tissue development	4	1.45455	0.0661874	825565, 791684, 778573, 777404	222	57	13528	4.27628	1	0.63728	69.0623
GOTERM_BP_FAT	GO:0048706~embryonic skeletal system development	4	1.45455	0.131432	825565, 777404, 787944, 808600	222	77	13528	3.16556	1	0.781002	91.0549
GOTERM_BP_FAT	GO:0048704~embryonic skeletal system morphogenesis	3	1.09091	0.238659	825565, 777404, 787944	222	57	13528	3.20721	1	0.888638	99.0642
GOTERM_BP_FAT	GO:0014706~striated muscle tissue development	4	1.45455	0.307961	825565, 791684, 778573, 777404	222	119	13528	2.0483	1	0.933819	99.8176
GOTERM_BP_FAT	GO:0060537~muscle tissue development	4	1.45455	0.334825	825565, 791684, 778573, 777404	222	125	13528	1.94998	1	0.948303	99.9074
GOTERM_BP_FAT	GO:0009792~embryonic development ending in birth or egg hatching	7	2.54545	0.465271	825565, 788214, 791684, 786401, 777404, 787944, 808600	222	334	13528	1.27712	1	0.98036	99.9978
GOTERM_BP_FAT	GO:0048598~embryonic morphogenesis	6	2.18182	0.565676	825565, 791684, 824104, 803644, 777404, 787944	222	307	13528	1.19095	1	0.991301	99.9999
GOTERM_BP_FAT	GO:0043009~chordate embryonic development	6	2.18182	0.632497	825565, 791684, 786401, 777404, 787944, 808600	222	331	13528	1.1046	1	0.995919	100
GOTERM_BP_FAT	GO:0048562~embryonic organ morphogenesis	3	1.09091	0.642551	825565, 777404, 787944	222	133	13528	1.37452	1	0.996267	100
GOTERM_BP_FAT	GO:0048568~embryonic organ development	3	1.09091	0.77506	825565, 777404, 787944	222	172	13528	1.06285	1	0.999527	100
Annotation Cluster 48	Enrichment Score: 1.120701789847939
Category	Term	Count	%	PValue	Genes	List Total	Pop Hits	Pop Total	Fold Enrichment	Bonferroni	Benjamini	FDR
GOTERM_BP_FAT	GO:0033273~response to vitamin	7	2.54545	0.000712939	810176, 810266, 788214, 797665, 773813, 794775, 773078	222	66	13528	6.46301	0.749324	0.0410603	1.21441
GOTERM_BP_FAT	GO:0031667~response to nutrient levels	11	4	0.00149458	810176, 810266, 788214, 797665, 773813, 826848, 780397, 808600, 794775, 773078, 792906	222	197	13528	3.40257	0.945067	0.0795607	2.52988
GOTERM_BP_FAT	GO:0033280~response to vitamin D	4	1.45455	0.00205823	810266, 797665, 794775, 773078	222	16	13528	15.2342	0.981631	0.0998431	3.46823
GOTERM_BP_FAT	GO:0007584~response to nutrient	9	3.27273	0.00210944	810176, 810266, 788214, 797665, 773813, 780397, 808600, 794775, 773078	222	140	13528	3.91737	0.983371	0.0997132	3.55306
GOTERM_BP_FAT	GO:0009991~response to extracellular stimulus	11	4	0.00334046	810176, 810266, 788214, 797665, 773813, 826848, 780397, 808600, 794775, 773078, 792906	222	220	13528	3.04685	0.998483	0.140119	5.57127
GOTERM_BP_FAT	GO:0032768~regulation of monooxygenase activity	4	1.45455	0.00758798	797665, 811140, 773078, 804233	222	25	13528	9.74991	1	0.231928	12.2338
GOTERM_BP_FAT	GO:0051353~positive regulation of oxidoreductase activity	4	1.45455	0.00847581	797665, 811140, 773078, 804233	222	26	13528	9.37491	1	0.240594	13.5693
GOTERM_BP_FAT	GO:0032770~positive regulation of monooxygenase activity	3	1.09091	0.0184065	797665, 811140, 804233	222	13	13528	14.0624	1	0.373791	27.2601
GOTERM_BP_FAT	GO:0051341~regulation of oxidoreductase activity	4	1.45455	0.0272744	797665, 811140, 773078, 804233	222	40	13528	6.09369	1	0.464099	37.7341
GOTERM_BP_FAT	GO:0007565~female pregnancy	6	2.18182	0.0342518	823526, 797665, 823173, 794775, 773078, 792906	222	110	13528	3.32383	1	0.512902	44.9589
GOTERM_BP_FAT	GO:0006874~cellular calcium ion homeostasis	7	2.54545	0.079749	797665, 796807, 780397, 794775, 773078, 804233, 792906	222	183	13528	2.33092	1	0.676155	75.9209
GOTERM_BP_FAT	GO:0055074~calcium ion homeostasis	7	2.54545	0.088131	797665, 796807, 780397, 794775, 773078, 804233, 792906	222	188	13528	2.26893	1	0.696755	79.4145
GOTERM_BP_FAT	GO:0006875~cellular metal ion homeostasis	7	2.54545	0.102288	797665, 796807, 780397, 794775, 773078, 804233, 792906	222	196	13528	2.17632	1	0.736411	84.2551
GOTERM_BP_FAT	GO:0042592~homeostatic process	18	6.54545	0.108395	787607, 797665, 792681, 824665, 803343, 796807, 796346, 785217, 787944, 792906, 773078, 826638, 798933, 780397, 794775, 803177, 815982, 804233	222	751	13528	1.46054	1	0.740494	85.9928
GOTERM_BP_FAT	GO:0055065~metal ion homeostasis	7	2.54545	0.119835	797665, 796807, 780397, 794775, 773078, 804233, 792906	222	205	13528	2.08077	1	0.763007	88.7728
GOTERM_BP_FAT	GO:0048878~chemical homeostasis	13	4.72727	0.134143	797665, 803343, 824665, 796807, 796346, 785217, 792906, 773078, 798933, 780397, 794775, 804233, 815982	222	512	13528	1.54723	1	0.784613	91.5213
GOTERM_BP_FAT	GO:0006873~cellular ion homeostasis	10	3.63636	0.159931	797665, 803343, 824665, 796807, 785217, 780397, 794775, 773078, 804233, 792906	222	374	13528	1.62933	1	0.824954	94.9492
GOTERM_BP_FAT	GO:0030005~cellular di-, tri-valent inorganic cation homeostasis	7	2.54545	0.168184	797665, 796807, 780397, 794775, 773078, 804233, 792906	222	227	13528	1.87911	1	0.835399	95.7351
GOTERM_BP_FAT	GO:0055082~cellular chemical homeostasis	10	3.63636	0.170436	797665, 803343, 824665, 796807, 785217, 780397, 794775, 773078, 804233, 792906	222	380	13528	1.6036	1	0.835275	95.9287
GOTERM_BP_FAT	GO:0042391~regulation of membrane potential	5	1.81818	0.176376	803343, 824665, 796807, 785217, 794775	222	134	13528	2.27377	1	0.84202	96.4003
GOTERM_BP_FAT	GO:0055066~di-, tri-valent inorganic cation homeostasis	7	2.54545	0.197376	797665, 796807, 780397, 794775, 773078, 804233, 792906	222	239	13528	1.78476	1	0.862473	97.6874
GOTERM_BP_FAT	GO:0050801~ion homeostasis	10	3.63636	0.228485	797665, 803343, 824665, 796807, 785217, 780397, 794775, 773078, 804233, 792906	222	409	13528	1.4899	1	0.882512	98.8252
GOTERM_BP_FAT	GO:0030003~cellular cation homeostasis	7	2.54545	0.236413	797665, 796807, 780397, 794775, 773078, 804233, 792906	222	254	13528	1.67936	1	0.888019	99.0157
GOTERM_BP_FAT	GO:0008285~negative regulation of cell proliferation	9	3.27273	0.239192	797665, 772471, 810299, 787867, 794775, 799079, 773078, 804233, 792906	222	361	13528	1.5192	1	0.888253	99.0753
GOTERM_BP_FAT	GO:0055080~cation homeostasis	7	2.54545	0.325502	797665, 796807, 780397, 794775, 773078, 804233, 792906	222	286	13528	1.49146	1	0.944023	99.8825
GOTERM_BP_FAT	GO:0019725~cellular homeostasis	10	3.63636	0.346063	797665, 803343, 824665, 796807, 785217, 780397, 794775, 773078, 804233, 792906	222	466	13528	1.30766	1	0.951117	99.9309
GOTERM_BP_FAT	GO:0051480~cytosolic calcium ion homeostasis	3	1.09091	0.577345	797665, 796807, 792906	222	118	13528	1.54924	1	0.992224	100
GOTERM_BP_FAT	GO:0043065~positive regulation of apoptosis	6	2.18182	0.835861	797665, 803343, 811140, 794775, 773078, 804233	222	430	13528	0.850283	1	0.999857	100
GOTERM_BP_FAT	GO:0043068~positive regulation of programmed cell death	6	2.18182	0.840234	797665, 803343, 811140, 794775, 773078, 804233	222	433	13528	0.844392	1	0.999866	100
GOTERM_BP_FAT	GO:0010942~positive regulation of cell death	6	2.18182	0.843095	797665, 803343, 811140, 794775, 773078, 804233	222	435	13528	0.840509	1	0.999869	100
GOTERM_BP_FAT	GO:0006917~induction of apoptosis	4	1.45455	0.897987	803343, 794775, 773078, 804233	222	320	13528	0.761712	1	0.999976	100
GOTERM_BP_FAT	GO:0012502~induction of programmed cell death	4	1.45455	0.899163	803343, 794775, 773078, 804233	222	321	13528	0.759339	1	0.999977	100
Annotation Cluster 49	Enrichment Score: 1.0967570538381712
Category	Term	Count	%	PValue	Genes	List Total	Pop Hits	Pop Total	Fold Enrichment	Bonferroni	Benjamini	FDR
GOTERM_BP_FAT	GO:0007044~cell-substrate junction assembly	3	1.09091	0.053684	823371, 786006, 783725	222	23	13528	7.9483	1	0.608984	61.1446
GOTERM_BP_FAT	GO:0034330~cell junction organization	4	1.45455	0.0661874	823371, 786006, 783725, 794775	222	57	13528	4.27628	1	0.63728	69.0623
GOTERM_BP_FAT	GO:0034329~cell junction assembly	3	1.09091	0.144248	823371, 786006, 783725	222	41	13528	4.4588	1	0.801319	93.066
Annotation Cluster 50	Enrichment Score: 1.0872499682229582
Category	Term	Count	%	PValue	Genes	List Total	Pop Hits	Pop Total	Fold Enrichment	Bonferroni	Benjamini	FDR
INTERPRO	IPR014716:Fibrinogen, alpha/beta/gamma chain, C-terminal globular, subdomain 1	3	1.09091	0.0515672	812455, 787202, 782887	267	23	16659	8.13825	1	0.557512	53.7204
UP_SEQ_FEATURE	domain:Fibrinogen C-terminal	3	1.09091	0.0761982	812455, 787202, 782887	274	32	19113	6.53958	1	0.735368	72.4415
INTERPRO	IPR002181:Fibrinogen, alpha/beta/gamma chain, C-terminal globular	3	1.09091	0.0921722	812455, 787202, 782887	267	32	16659	5.84937	1	0.746304	75.5179
SMART	SM00186:FBG	3	1.09091	0.123618	812455, 787202, 782887	174	32	9079	4.8917	1	0.638255	78.5352
Annotation Cluster 51	Enrichment Score: 1.0796888972784735
Category	Term	Count	%	PValue	Genes	List Total	Pop Hits	Pop Total	Fold Enrichment	Bonferroni	Benjamini	FDR
UP_SEQ_FEATURE	domain:CH 1	3	1.09091	0.0564589	794587, 786006, 782475	274	27	19113	7.75061	1	0.63267	61.134
UP_SEQ_FEATURE	domain:CH 2	3	1.09091	0.0564589	794587, 786006, 782475	274	27	19113	7.75061	1	0.63267	61.134
INTERPRO	IPR001715:Calponin-like actin-binding	4	1.45455	0.10133	789165, 794587, 786006, 782475	267	70	16659	3.56533	1	0.77158	78.8761
SMART	SM00033:CH	4	1.45455	0.148608	789165, 794587, 786006, 782475	174	70	9079	2.98161	1	0.670192	84.6816
Annotation Cluster 52	Enrichment Score: 0.9946968718957265
Category	Term	Count	%	PValue	Genes	List Total	Pop Hits	Pop Total	Fold Enrichment	Bonferroni	Benjamini	FDR
GOTERM_CC_FAT	GO:0030863~cortical cytoskeleton	4	1.45455	0.0591082	787386, 823994, 809118, 783129	233	49	12782	4.47823	1	0.54468	55.644
GOTERM_CC_FAT	GO:0044448~cell cortex part	5	1.81818	0.0641124	787386, 823994, 809118, 783129, 778937	233	83	12782	3.30472	1	0.559553	58.6904
GOTERM_CC_FAT	GO:0005938~cell cortex	5	1.81818	0.273728	787386, 823994, 809118, 783129, 778937	233	146	12782	1.87871	1	0.912458	98.5981
Annotation Cluster 53	Enrichment Score: 0.9348777937169294
Category	Term	Count	%	PValue	Genes	List Total	Pop Hits	Pop Total	Fold Enrichment	Bonferroni	Benjamini	FDR
GOTERM_BP_FAT	GO:0002697~regulation of immune effector process	7	2.54545	0.00621098	797665, 823356, 792681, 792731, 809118, 798933, 794775	222	101	13528	4.22335	0.999994	0.214738	10.124
GOTERM_BP_FAT	GO:0051091~positive regulation of transcription factor activity	4	1.45455	0.0747578	797665, 792731, 817522, 794775	222	60	13528	4.06246	1	0.664556	73.5828
GOTERM_BP_FAT	GO:0043388~positive regulation of DNA binding	4	1.45455	0.106556	797665, 792731, 817522, 794775	222	70	13528	3.48211	1	0.740571	85.4894
GOTERM_BP_FAT	GO:0051099~positive regulation of binding	4	1.45455	0.13514	797665, 792731, 817522, 794775	222	78	13528	3.12497	1	0.785437	91.6872
GOTERM_BP_FAT	GO:0051092~positive regulation of NF-kappaB transcription factor activity	3	1.09091	0.144248	797665, 792731, 794775	222	41	13528	4.4588	1	0.801319	93.066
GOTERM_BP_FAT	GO:0051090~regulation of transcription factor activity	4	1.45455	0.237169	797665, 792731, 817522, 794775	222	103	13528	2.36648	1	0.887894	99.0323
GOTERM_BP_FAT	GO:0051101~regulation of DNA binding	4	1.45455	0.316913	797665, 792731, 817522, 794775	222	121	13528	2.01444	1	0.939235	99.854
GOTERM_BP_FAT	GO:0051098~regulation of binding	4	1.45455	0.457819	797665, 792731, 817522, 794775	222	153	13528	1.59312	1	0.97963	99.9972
Annotation Cluster 54	Enrichment Score: 0.9260952085464684
Category	Term	Count	%	PValue	Genes	List Total	Pop Hits	Pop Total	Fold Enrichment	Bonferroni	Benjamini	FDR
GOTERM_BP_FAT	GO:0042493~response to drug	11	4	0.00293799	826739, 788214, 797665, 793884, 826848, 812322, 787867, 794775, 822350, 785066, 815982	222	216	13528	3.10327	0.996681	0.127076	4.91585
GOTERM_BP_FAT	GO:0014070~response to organic cyclic substance	6	2.18182	0.0483157	822984, 788214, 797665, 820667, 826848, 794775	222	121	13528	3.02167	1	0.579167	57.1906
GOTERM_BP_FAT	GO:0045787~positive regulation of cell cycle	3	1.09091	0.238659	822984, 788214, 797665	222	57	13528	3.20721	1	0.888638	99.0642
GOTERM_BP_FAT	GO:0010564~regulation of cell cycle process	4	1.45455	0.285637	788214, 797665, 793884, 794775	222	114	13528	2.13814	1	0.920281	99.6857
GOTERM_BP_FAT	GO:0007346~regulation of mitotic cell cycle	4	1.45455	0.453564	788214, 797665, 793884, 794775	222	152	13528	1.6036	1	0.978861	99.9968
GOTERM_BP_FAT	GO:0051726~regulation of cell cycle	6	2.18182	0.632497	822984, 788214, 797665, 819748, 793884, 794775	222	331	13528	1.1046	1	0.995919	100
Annotation Cluster 55	Enrichment Score: 0.9159857408958976
Category	Term	Count	%	PValue	Genes	List Total	Pop Hits	Pop Total	Fold Enrichment	Bonferroni	Benjamini	FDR
GOTERM_BP_FAT	GO:0001558~regulation of cell growth	8	2.90909	0.0401998	772696, 822143, 810299, 811140, 787867, 794775, 786153, 804233	222	194	13528	2.51286	1	0.538282	50.4868
GOTERM_BP_FAT	GO:0016049~cell growth	4	1.45455	0.0777188	792681, 816612, 794775, 782887	222	61	13528	3.99586	1	0.668896	74.9944
GOTERM_BP_FAT	GO:0040007~growth	7	2.54545	0.079749	795624, 792681, 819748, 796346, 816612, 794775, 782887	222	183	13528	2.33092	1	0.676155	75.9209
GOTERM_BP_FAT	GO:0040008~regulation of growth	10	3.63636	0.107265	772696, 811012, 822143, 786634, 810299, 811140, 787867, 794775, 786153, 804233	222	341	13528	1.78701	1	0.738732	85.6854
GOTERM_BP_FAT	GO:0008361~regulation of cell size	7	2.54545	0.121809	792681, 822143, 816612, 811140, 787867, 794775, 782887	222	206	13528	2.07067	1	0.766969	89.1965
GOTERM_BP_FAT	GO:0032535~regulation of cellular component size	8	2.90909	0.156183	776464, 792681, 822143, 816612, 811140, 787867, 794775, 782887	222	271	13528	1.79888	1	0.820196	94.5489
GOTERM_BP_FAT	GO:0030308~negative regulation of cell growth	4	1.45455	0.190412	822143, 811140, 787867, 794775	222	92	13528	2.64943	1	0.85396	97.3185
GOTERM_BP_FAT	GO:0045792~negative regulation of cell size	4	1.45455	0.219912	822143, 811140, 787867, 794775	222	99	13528	2.4621	1	0.876901	98.5803
GOTERM_BP_FAT	GO:0045926~negative regulation of growth	4	1.45455	0.26788	822143, 811140, 787867, 794775	222	110	13528	2.21589	1	0.907592	99.5213
Annotation Cluster 56	Enrichment Score: 0.890923309589684
Category	Term	Count	%	PValue	Genes	List Total	Pop Hits	Pop Total	Fold Enrichment	Bonferroni	Benjamini	FDR
GOTERM_BP_FAT	GO:0045597~positive regulation of cell differentiation	8	2.90909	0.0821084	810176, 792681, 781335, 823746, 789087, 795231, 794775, 785066	222	229	13528	2.1288	1	0.67968	76.9569
GOTERM_BP_FAT	GO:0010720~positive regulation of cell development	4	1.45455	0.103167	781335, 823746, 795231, 794775	222	69	13528	3.53258	1	0.737355	84.5172
GOTERM_BP_FAT	GO:0050769~positive regulation of neurogenesis	3	1.09091	0.250785	781335, 823746, 795231	222	59	13528	3.09849	1	0.896455	99.2892
Annotation Cluster 57	Enrichment Score: 0.8695600132403868
Category	Term	Count	%	PValue	Genes	List Total	Pop Hits	Pop Total	Fold Enrichment	Bonferroni	Benjamini	FDR
GOTERM_BP_FAT	GO:0043537~negative regulation of blood vessel endothelial cell migration	3	1.09091	0.00886789	811140, 794775, 804233	222	9	13528	20.3123	1	0.236626	14.1529
GOTERM_BP_FAT	GO:0010596~negative regulation of endothelial cell migration	3	1.09091	0.0212459	811140, 794775, 804233	222	14	13528	13.0579	1	0.402102	30.7819
GOTERM_BP_FAT	GO:0043535~regulation of blood vessel endothelial cell migration	3	1.09091	0.0274249	811140, 794775, 804233	222	16	13528	11.4257	1	0.462102	37.899
GOTERM_BP_FAT	GO:0040012~regulation of locomotion	8	2.90909	0.0383573	823526, 791684, 792731, 772471, 811140, 783725, 794775, 804233	222	192	13528	2.53904	1	0.538958	48.833
GOTERM_BP_FAT	GO:0051270~regulation of cell motion	8	2.90909	0.0392971	823526, 791684, 792731, 822143, 811140, 783725, 794775, 804233	222	193	13528	2.52588	1	0.537009	49.6829
GOTERM_BP_FAT	GO:0030334~regulation of cell migration	7	2.54545	0.0589783	823526, 791684, 792731, 811140, 783725, 794775, 804233	222	169	13528	2.52402	1	0.619643	64.7054
GOTERM_BP_FAT	GO:0010594~regulation of endothelial cell migration	3	1.09091	0.0623293	811140, 794775, 804233	222	25	13528	7.31243	1	0.625844	66.7979
GOTERM_BP_FAT	GO:0030336~negative regulation of cell migration	4	1.45455	0.0661874	811140, 783725, 794775, 804233	222	57	13528	4.27628	1	0.63728	69.0623
GOTERM_BP_FAT	GO:0040013~negative regulation of locomotion	4	1.45455	0.0777188	811140, 783725, 794775, 804233	222	61	13528	3.99586	1	0.668896	74.9944
GOTERM_BP_FAT	GO:0051271~negative regulation of cell motion	4	1.45455	0.0837925	811140, 783725, 794775, 804233	222	63	13528	3.86901	1	0.682451	77.6706
GOTERM_BP_FAT	GO:0044093~positive regulation of molecular function	14	5.09091	0.163544	787386, 797665, 791684, 819748, 792731, 783725, 773078, 823526, 822984, 817522, 798933, 811140, 794775, 804233	222	586	13528	1.45583	1	0.829257	95.3087
GOTERM_BP_FAT	GO:0019220~regulation of phosphate metabolic process	11	4	0.270076	797736, 823526, 822984, 791684, 797665, 798933, 811140, 783725, 794775, 815982, 804233	222	485	13528	1.38207	1	0.908833	99.5454
GOTERM_BP_FAT	GO:0051174~regulation of phosphorus metabolic process	11	4	0.270076	797736, 823526, 822984, 791684, 797665, 798933, 811140, 783725, 794775, 815982, 804233	222	485	13528	1.38207	1	0.908833	99.5454
GOTERM_MF_FAT	GO:0046982~protein heterodimerization activity	5	1.81818	0.427458	803343, 823746, 794775, 803177, 804233	209	208	12983	1.49326	1	0.98276	99.9648
GOTERM_BP_FAT	GO:0043065~positive regulation of apoptosis	6	2.18182	0.835861	797665, 803343, 811140, 794775, 773078, 804233	222	430	13528	0.850283	1	0.999857	100
GOTERM_BP_FAT	GO:0043068~positive regulation of programmed cell death	6	2.18182	0.840234	797665, 803343, 811140, 794775, 773078, 804233	222	433	13528	0.844392	1	0.999866	100
GOTERM_BP_FAT	GO:0010942~positive regulation of cell death	6	2.18182	0.843095	797665, 803343, 811140, 794775, 773078, 804233	222	435	13528	0.840509	1	0.999869	100
GOTERM_BP_FAT	GO:0006917~induction of apoptosis	4	1.45455	0.897987	803343, 794775, 773078, 804233	222	320	13528	0.761712	1	0.999976	100
GOTERM_BP_FAT	GO:0012502~induction of programmed cell death	4	1.45455	0.899163	803343, 794775, 773078, 804233	222	321	13528	0.759339	1	0.999977	100
Annotation Cluster 58	Enrichment Score: 0.8455784598840762
Category	Term	Count	%	PValue	Genes	List Total	Pop Hits	Pop Total	Fold Enrichment	Bonferroni	Benjamini	FDR
GOTERM_BP_FAT	GO:0051240~positive regulation of multicellular organismal process	9	3.27273	0.0465267	810176, 797665, 820667, 823356, 811252, 811140, 794775, 822350, 792906	222	244	13528	2.24767	1	0.571718	55.7908
GOTERM_BP_FAT	GO:0001819~positive regulation of cytokine production	4	1.45455	0.18218	810176, 797665, 823356, 794775	222	90	13528	2.70831	1	0.84538	96.811
GOTERM_BP_FAT	GO:0001817~regulation of cytokine production	5	1.81818	0.342817	810176, 797665, 823356, 798933, 794775	222	181	13528	1.68334	1	0.949919	99.9247
Annotation Cluster 59	Enrichment Score: 0.7939417010561196
Category	Term	Count	%	PValue	Genes	List Total	Pop Hits	Pop Total	Fold Enrichment	Bonferroni	Benjamini	FDR
GOTERM_BP_FAT	GO:0019934~cGMP-mediated signaling	3	1.09091	0.00886789	809118, 811140, 804233	222	9	13528	20.3123	1	0.236626	14.1529
GOTERM_BP_FAT	GO:0044057~regulation of system process	11	4	0.030676	817326, 823526, 797665, 824665, 809118, 798933, 811252, 811140, 822350, 804233, 792906	222	309	13528	2.16928	1	0.489105	41.3611
GOTERM_BP_FAT	GO:0019932~second-messenger-mediated signaling	8	2.90909	0.0899834	787386, 798409, 772471, 809118, 784692, 811140, 804233, 792906	222	235	13528	2.07445	1	0.702232	80.1193
GOTERM_BP_FAT	GO:0051241~negative regulation of multicellular organismal process	6	2.18182	0.131112	810176, 796346, 798933, 811140, 804233, 792906	222	164	13528	2.2294	1	0.781983	90.9983
GOTERM_BP_FAT	GO:0019935~cyclic-nucleotide-mediated signaling	4	1.45455	0.357186	809118, 811140, 804233, 792906	222	130	13528	1.87498	1	0.953704	99.9485
GOTERM_BP_FAT	GO:0003013~circulatory system process	5	1.81818	0.359242	781103, 809118, 811140, 804233, 792906	222	186	13528	1.63809	1	0.954221	99.9512
GOTERM_BP_FAT	GO:0008015~blood circulation	5	1.81818	0.359242	781103, 809118, 811140, 804233, 792906	222	186	13528	1.63809	1	0.954221	99.9512
GOTERM_BP_FAT	GO:0008217~regulation of blood pressure	3	1.09091	0.488271	781103, 809118, 811140	222	100	13528	1.82811	1	0.983429	99.999
GOTERM_BP_FAT	GO:0007186~G-protein coupled receptor protein signaling pathway	11	4	0.990311	817773, 772471, 809118, 798933, 811252, 811140, 804381, 776537, 824134, 804233, 792906	222	1123	13528	0.596889	1	1	100
Annotation Cluster 60	Enrichment Score: 0.7805325802656715
Category	Term	Count	%	PValue	Genes	List Total	Pop Hits	Pop Total	Fold Enrichment	Bonferroni	Benjamini	FDR
GOTERM_BP_FAT	GO:0007423~sensory organ development	8	2.90909	0.0821084	788214, 780010, 814924, 787706, 777404, 787944, 783725, 794775	222	229	13528	2.1288	1	0.67968	76.9569
GOTERM_BP_FAT	GO:0048592~eye morphogenesis	4	1.45455	0.103167	780010, 814924, 787706, 783725	222	69	13528	3.53258	1	0.737355	84.5172
GOTERM_BP_FAT	GO:0001654~eye development	5	1.81818	0.169971	788214, 780010, 814924, 787706, 783725	222	132	13528	2.30822	1	0.837348	95.8895
GOTERM_BP_FAT	GO:0043010~camera-type eye development	3	1.09091	0.524282	788214, 787706, 783725	222	107	13528	1.70851	1	0.987485	99.9997
Annotation Cluster 61	Enrichment Score: 0.7779926130514083
Category	Term	Count	%	PValue	Genes	List Total	Pop Hits	Pop Total	Fold Enrichment	Bonferroni	Benjamini	FDR
GOTERM_BP_FAT	GO:0001775~cell activation	10	3.63636	0.0464955	797390, 797736, 792681, 820195, 792731, 795569, 799424, 772471, 794775, 778442	222	287	13528	2.12324	1	0.574818	55.766
GOTERM_BP_FAT	GO:0045321~leukocyte activation	8	2.90909	0.102161	797390, 797736, 792681, 820195, 792731, 772471, 794775, 778442	222	242	13528	2.01444	1	0.738192	84.2167
GOTERM_BP_FAT	GO:0046649~lymphocyte activation	6	2.18182	0.226273	797390, 797736, 792681, 820195, 792731, 794775	222	199	13528	1.83729	1	0.88187	98.7661
GOTERM_BP_FAT	GO:0042110~T cell activation	4	1.45455	0.339302	797390, 792681, 792731, 794775	222	126	13528	1.93451	1	0.948541	99.9175
GOTERM_BP_FAT	GO:0042113~B cell activation	3	1.09091	0.353283	797390, 797736, 792681	222	76	13528	2.40541	1	0.953279	99.9428
Annotation Cluster 62	Enrichment Score: 0.7555209566052903
Category	Term	Count	%	PValue	Genes	List Total	Pop Hits	Pop Total	Fold Enrichment	Bonferroni	Benjamini	FDR
GOTERM_BP_FAT	GO:0032496~response to lipopolysaccharide	5	1.81818	0.0371962	787386, 788214, 797665, 826848, 792906	222	77	13528	3.95694	1	0.535135	47.7641
GOTERM_BP_FAT	GO:0002237~response to molecule of bacterial origin	5	1.81818	0.0522176	787386, 788214, 797665, 826848, 792906	222	86	13528	3.54285	1	0.601773	60.1001
GOTERM_BP_FAT	GO:0009617~response to bacterium	7	2.54545	0.0969792	787386, 788214, 797665, 826848, 809118, 824134, 792906	222	193	13528	2.21015	1	0.721062	82.5815
GOTERM_BP_FAT	GO:0010817~regulation of hormone levels	5	1.81818	0.233749	788214, 826848, 808878, 798933, 792906	222	151	13528	2.01778	1	0.885849	98.9552
GOTERM_BP_FAT	GO:0042445~hormone metabolic process	4	1.45455	0.250262	788214, 826848, 798933, 792906	222	106	13528	2.29951	1	0.896839	99.2806
GOTERM_BP_FAT	GO:0034754~cellular hormone metabolic process	3	1.09091	0.250785	788214, 798933, 792906	222	59	13528	3.09849	1	0.896455	99.2892
GOTERM_BP_FAT	GO:0008202~steroid metabolic process	5	1.81818	0.420455	788214, 777144, 798933, 804233, 792906	222	202	13528	1.50834	1	0.971654	99.9913
GOTERM_BP_FAT	GO:0008610~lipid biosynthetic process	5	1.81818	0.777455	785838, 788214, 776347, 798933, 792906	222	323	13528	0.943296	1	0.999543	100
Annotation Cluster 63	Enrichment Score: 0.7549080867214045
Category	Term	Count	%	PValue	Genes	List Total	Pop Hits	Pop Total	Fold Enrichment	Bonferroni	Benjamini	FDR
GOTERM_MF_FAT	GO:0004175~endopeptidase activity	14	5.09091	0.00750614	817326, 775626, 826848, 796346, 772347, 816133, 805355, 806674, 812816, 824104, 787756, 782632, 784681, 791311	209	375	12983	2.31913	0.970135	0.168723	10.1856
GOTERM_MF_FAT	GO:0004252~serine-type endopeptidase activity	5	1.81818	0.233815	817326, 775626, 796346, 826848, 816133	209	154	12983	2.01687	1	0.928685	97.7569
SP_PIR_KEYWORDS	Serine protease	4	1.45455	0.304225	817326, 775626, 826848, 816133	274	136	19235	2.06473	1	0.816519	99.3506
GOTERM_MF_FAT	GO:0008236~serine-type peptidase activity	5	1.81818	0.318579	817326, 775626, 796346, 826848, 816133	209	178	12983	1.74493	1	0.961223	99.5784
GOTERM_MF_FAT	GO:0017171~serine hydrolase activity	5	1.81818	0.326206	817326, 775626, 796346, 826848, 816133	209	180	12983	1.72554	1	0.958091	99.6409
UP_SEQ_FEATURE	active site:Charge relay system	4	1.45455	0.532549	817326, 775626, 826848, 816133	274	196	19113	1.42358	1	0.99989	99.9996
Annotation Cluster 64	Enrichment Score: 0.751566714181136
Category	Term	Count	%	PValue	Genes	List Total	Pop Hits	Pop Total	Fold Enrichment	Bonferroni	Benjamini	FDR
GOTERM_MF_FAT	GO:0042802~identical protein binding	17	6.18182	0.0520043	811634, 775626, 822143, 803343, 793884, 799424, 787944, 782887, 823526, 781103, 786006, 823746, 809118, 798933, 794775, 808600, 804233	209	640	12983	1.65005	1	0.56376	53.3007
GOTERM_MF_FAT	GO:0042803~protein homodimerization activity	8	2.90909	0.289385	775626, 803343, 793884, 799424, 786006, 809118, 794775, 804233	209	334	12983	1.4879	1	0.953182	99.2333
GOTERM_MF_FAT	GO:0046983~protein dimerization activity	11	4	0.369645	772992, 775626, 803343, 793884, 799424, 786006, 823746, 809118, 794775, 803177, 804233	209	542	12983	1.26073	1	0.970558	99.8612
Annotation Cluster 65	Enrichment Score: 0.7072240164021065
Category	Term	Count	%	PValue	Genes	List Total	Pop Hits	Pop Total	Fold Enrichment	Bonferroni	Benjamini	FDR
GOTERM_MF_FAT	GO:0005509~calcium ion binding	30	10.9091	0.000339173	803644, 787480, 783075, 783777, 809878, 824104, 812816, 778341, 786006, 798409, 809118, 810398, 810918, 776464, 774136, 824665, 776160, 786214, 786634, 826848, 793318, 800018, 806449, 772614, 800485, 789102, 809884, 816980, 807464, 803417	209	919	12983	2.02784	0.14622	0.0142683	0.4825
SP_PIR_KEYWORDS	calcium	25	9.09091	0.000498802	803644, 783075, 787480, 783777, 809878, 812816, 824104, 778341, 798409, 786006, 809118, 810398, 810918, 776464, 774136, 824665, 786214, 776160, 826848, 793318, 800018, 806449, 800485, 809884, 816980	274	803	19235	2.18558	0.175999	0.00838136	0.690426
GOTERM_MF_FAT	GO:0043167~ion binding	64	23.2727	0.79062	826739, 794237, 776537, 810176, 812816, 778341, 798409, 791311, 792672, 810918, 793781, 793761, 786214, 772347, 793318, 793254, 800018, 819877, 785066, 772614, 780228, 788214, 800485, 809884, 826638, 816980, 807464, 804233, 808598, 826935, 782441, 803644, 808878, 783075, 787480, 783777, 773078, 806674, 816165, 823356, 809878, 824104, 786006, 809118, 810398, 780233, 795285, 807966, 778424, 786153,…	209	4241	12983	0.937434	1	0.999922	100
GOTERM_MF_FAT	GO:0046872~metal ion binding	62	22.5455	0.808346	826739, 794237, 810176, 812816, 778341, 798409, 791311, 792672, 810918, 793781, 793761, 786214, 772347, 793318, 793254, 800018, 819877, 772614, 780228, 788214, 800485, 826638, 809884, 816980, 807464, 804233, 808598, 826935, 782441, 803644, 808878, 783075, 787480, 783777, 773078, 806674, 816165, 823356, 809878, 824104, 786006, 809118, 810398, 780233, 795285, 807966, 778424, 786153, 776464, 810266,…	209	4140	12983	0.930294	1	0.999948	100
GOTERM_MF_FAT	GO:0043169~cation binding	62	22.5455	0.832656	826739, 794237, 810176, 812816, 778341, 798409, 791311, 792672, 810918, 793781, 793761, 786214, 772347, 793318, 793254, 800018, 819877, 772614, 780228, 788214, 800485, 826638, 809884, 816980, 807464, 804233, 808598, 826935, 782441, 803644, 808878, 783075, 787480, 783777, 773078, 806674, 816165, 823356, 809878, 824104, 786006, 809118, 810398, 780233, 795285, 807966, 778424, 786153, 776464, 810266,…	209	4179	12983	0.921612	1	0.999966	100
SP_PIR_KEYWORDS	zinc	24	8.72727	0.954776	793761, 810266, 826739, 826935, 772347, 793254, 794237, 819877, 773078, 780228, 810176, 806674, 807800, 823356, 824104, 812816, 784681, 826638, 791311, 809118, 792672, 807966, 793781, 786153	274	2189	19235	0.769675	1	0.99991	100
SP_PIR_KEYWORDS	metal-binding	30	10.9091	0.991918	826739, 826935, 782441, 808878, 794237, 773078, 810176, 806674, 816165, 823356, 812816, 824104, 791311, 809118, 792672, 807966, 786153, 793781, 810266, 793761, 772347, 819877, 793254, 780228, 788214, 807800, 788326, 784681, 826638, 808598	274	2972	19235	0.708621	1	0.999999	100
GOTERM_MF_FAT	GO:0008270~zinc ion binding	25	9.09091	0.995214	826739, 826935, 794237, 773078, 806674, 810176, 823356, 812816, 824104, 791311, 809118, 792672, 780233, 786153, 793781, 807966, 793761, 810266, 772347, 819877, 793254, 780228, 807800, 826638, 784681	209	2311	12983	0.671999	1	1	100
GOTERM_MF_FAT	GO:0046914~transition metal ion binding	30	10.9091	0.997957	826739, 826935, 794237, 773078, 810176, 806674, 823356, 824104, 812816, 791311, 809118, 792672, 780233, 807966, 786153, 793781, 810266, 793761, 774136, 772347, 819877, 793254, 780228, 788214, 807800, 788326, 784681, 826638, 816980, 808598	209	2785	12983	0.669152	1	1	100
SP_PIR_KEYWORDS	zinc-finger	10	3.63636	0.999938	780228, 810176, 793761, 807800, 826935, 792672, 794237, 807966, 793781, 773078	274	1718	19235	0.408619	1	1	100
Annotation Cluster 66	Enrichment Score: 0.7070414830743026
Category	Term	Count	%	PValue	Genes	List Total	Pop Hits	Pop Total	Fold Enrichment	Bonferroni	Benjamini	FDR
GOTERM_MF_FAT	GO:0004714~transmembrane receptor protein tyrosine kinase activity	6	2.18182	0.00434467	823526, 822143, 810299, 815339, 785871, 780631	209	67	12983	5.56295	0.868536	0.134918	6.01925
GOTERM_MF_FAT	GO:0004713~protein tyrosine kinase activity	7	2.54545	0.0508996	823526, 822143, 822879, 810299, 815339, 785871, 780631	209	166	12983	2.6195	1	0.568054	52.5188
GOTERM_BP_FAT	GO:0007169~transmembrane receptor protein tyrosine kinase signaling pathway	8	2.90909	0.0748458	817326, 823526, 791684, 822143, 815339, 785871, 794775, 778442	222	224	13528	2.17632	1	0.662358	73.6258
INTERPRO	IPR008266:Tyrosine protein kinase, active site	3	1.09091	0.460353	823526, 815339, 785871	267	97	16659	1.92969	1	0.997881	99.9874
SP_PIR_KEYWORDS	tyrosine-protein kinase	3	1.09091	0.468963	823526, 815339, 785871	274	111	19235	1.89732	1	0.922546	99.9848
UP_SEQ_FEATURE	domain:Protein kinase	8	2.90909	0.50657	823526, 781145, 826615, 826725, 793318, 815339, 785871, 786716	274	469	19113	1.18986	1	0.999835	99.999
INTERPRO	IPR001245:Tyrosine protein kinase	3	1.09091	0.564658	823526, 815339, 785871	267	118	16659	1.58627	1	0.999711	99.9994
INTERPRO	IPR000719:Protein kinase, core	8	2.90909	0.640271	823526, 781145, 826615, 826725, 793318, 815339, 785871, 786716	267	476	16659	1.04863	1	0.999937	100
SMART	SM00219:TyrKc	3	1.09091	0.661866	823526, 815339, 785871	174	118	9079	1.32656	1	0.996593	99.9997
Annotation Cluster 67	Enrichment Score: 0.7007303423672075
Category	Term	Count	%	PValue	Genes	List Total	Pop Hits	Pop Total	Fold Enrichment	Bonferroni	Benjamini	FDR
SP_PIR_KEYWORDS	wnt signaling pathway	5	1.81818	0.0959449	776327, 786401, 822879, 822118, 819877	274	122	19235	2.87708	1	0.447313	75.3559
KEGG_PATHWAY	hsa04310:Wnt signaling pathway	6	2.18182	0.222296	822984, 785964, 786401, 822879, 822118, 780849	110	151	5085	1.83685	1	0.942115	93.9243
GOTERM_BP_FAT	GO:0016055~Wnt receptor signaling pathway	4	1.45455	0.370558	786401, 822879, 822118, 819877	222	133	13528	1.83269	1	0.957196	99.964
Annotation Cluster 68	Enrichment Score: 0.7004896181911752
Category	Term	Count	%	PValue	Genes	List Total	Pop Hits	Pop Total	Fold Enrichment	Bonferroni	Benjamini	FDR
GOTERM_BP_FAT	GO:0051050~positive regulation of transport	8	2.90909	0.0734873	787386, 797665, 806404, 826848, 811252, 783725, 794775, 804233	222	223	13528	2.18608	1	0.663376	72.9544
GOTERM_BP_FAT	GO:0051130~positive regulation of cellular component organization	6	2.18182	0.174875	787386, 797665, 806404, 781335, 823746, 794775	222	181	13528	2.02001	1	0.840702	96.2862
GOTERM_BP_FAT	GO:0030100~regulation of endocytosis	3	1.09091	0.262927	787386, 806404, 794775	222	61	13528	2.9969	1	0.904492	99.4627
GOTERM_BP_FAT	GO:0060627~regulation of vesicle-mediated transport	3	1.09091	0.466947	787386, 806404, 794775	222	96	13528	1.90428	1	0.980497	99.9979
Annotation Cluster 69	Enrichment Score: 0.687188572824549
Category	Term	Count	%	PValue	Genes	List Total	Pop Hits	Pop Total	Fold Enrichment	Bonferroni	Benjamini	FDR
SP_PIR_KEYWORDS	lipid binding	3	1.09091	0.0264394	798933, 815982, 804233	274	18	19235	11.7001	0.999969	0.210444	31.0704
GOTERM_BP_FAT	GO:0055092~sterol homeostasis	3	1.09091	0.127548	798933, 815982, 804233	222	38	13528	4.81081	1	0.775869	90.3443
GOTERM_BP_FAT	GO:0042632~cholesterol homeostasis	3	1.09091	0.127548	798933, 815982, 804233	222	38	13528	4.81081	1	0.775869	90.3443
GOTERM_BP_FAT	GO:0055088~lipid homeostasis	3	1.09091	0.202538	798933, 815982, 804233	222	51	13528	3.58453	1	0.869018	97.9294
GOTERM_BP_FAT	GO:0043086~negative regulation of catalytic activity	6	2.18182	0.473818	797665, 785217, 798933, 783725, 815982, 804233	222	277	13528	1.31993	1	0.981548	99.9983
GOTERM_MF_FAT	GO:0008289~lipid binding	8	2.90909	0.585483	810176, 786477, 798409, 792672, 798933, 783725, 815982, 804233	209	450	12983	1.10435	1	0.996911	99.9996
GOTERM_BP_FAT	GO:0044092~negative regulation of molecular function	6	2.18182	0.6404	797665, 785217, 798933, 783725, 815982, 804233	222	334	13528	1.09468	1	0.996203	100
Annotation Cluster 70	Enrichment Score: 0.686115093139317
Category	Term	Count	%	PValue	Genes	List Total	Pop Hits	Pop Total	Fold Enrichment	Bonferroni	Benjamini	FDR
OMIM_DISEASE	Newly identified loci that influence lipid concentrations and risk of coronary artery disease	3	1.09091	0.152358	784168, 798933, 804233	89	29	3671	4.26695	1	1	87.4887
OMIM_DISEASE	Six new loci associated with blood low-density lipoprotein cholesterol, high-density lipoprotein cholesterol or triglycerides in humans	3	1.09091	0.195429	784168, 798933, 804233	89	34	3671	3.63946	1	1	93.506
OMIM_DISEASE	Common variants at 30 loci contribute to polygenic dyslipidemia	3	1.09091	0.293631	784168, 798933, 804233	89	45	3671	2.74981	1	1	98.7363
Annotation Cluster 71	Enrichment Score: 0.6828314020273518
Category	Term	Count	%	PValue	Genes	List Total	Pop Hits	Pop Total	Fold Enrichment	Bonferroni	Benjamini	FDR
UP_SEQ_FEATURE	domain:SAM	4	1.45455	0.109648	783129, 815339, 785871, 778442	274	81	19113	3.44471	1	0.842667	84.8716
INTERPRO	IPR001660:Sterile alpha motif SAM	4	1.45455	0.185968	783129, 815339, 785871, 778442	267	93	16659	2.68358	1	0.900785	94.9925
SMART	SM00454:SAM	4	1.45455	0.26098	783129, 815339, 785871, 778442	174	93	9079	2.24422	1	0.821388	97.06
INTERPRO	IPR013761:Sterile alpha motif-type	3	1.09091	0.348842	783129, 815339, 785871	267	77	16659	2.43091	1	0.989262	99.8056
Annotation Cluster 72	Enrichment Score: 0.6721708929498149
Category	Term	Count	%	PValue	Genes	List Total	Pop Hits	Pop Total	Fold Enrichment	Bonferroni	Benjamini	FDR
BIOCARTA	h_inflamPathway:Cytokines and Inflammatory Response	4	1.45455	0.0271809	797736, 772471, 780870, 794775	38	26	1437	5.81781	0.876849	0.342209	25.1724
BIOCARTA	h_stemPathway:Regulation of hematopoiesis by cytokines	3	1.09091	0.0548801	797736, 772471, 780870	38	15	1437	7.56316	0.986291	0.415041	44.7861
SP_PIR_KEYWORDS	inflammatory response	4	1.45455	0.0964726	797665, 772471, 776276, 824134	274	77	19235	3.64679	1	0.444282	75.5549
SP_PIR_KEYWORDS	cytokine	6	2.18182	0.115923	797736, 797665, 772471, 780870, 824134, 806870	274	181	19235	2.3271	1	0.489988	81.9303
SP_PIR_KEYWORDS	chemotaxis	3	1.09091	0.272349	823746, 772471, 824134	274	72	19235	2.92503	1	0.78193	98.7904
KEGG_PATHWAY	hsa04060:Cytokine-cytokine receptor interaction	8	2.90909	0.329851	797736, 823526, 797665, 792681, 772471, 780870, 794775, 824134	110	262	5085	1.41152	1	0.966699	98.8428
GOTERM_BP_FAT	GO:0007610~behavior	10	3.63636	0.36055	823002, 797665, 808179, 823746, 772471, 811252, 811140, 822350, 824134, 806870	222	469	13528	1.2993	1	0.954364	99.9529
GOTERM_MF_FAT	GO:0005125~cytokine activity	5	1.81818	0.380131	797736, 797665, 772471, 780870, 824134	209	195	12983	1.59281	1	0.972528	99.8907
GOTERM_BP_FAT	GO:0006935~chemotaxis	4	1.45455	0.486979	797665, 823746, 772471, 824134	222	160	13528	1.52342	1	0.983387	99.9989
GOTERM_BP_FAT	GO:0042330~taxis	4	1.45455	0.486979	797665, 823746, 772471, 824134	222	160	13528	1.52342	1	0.983387	99.9989
GOTERM_BP_FAT	GO:0007626~locomotory behavior	4	1.45455	0.828907	797665, 823746, 772471, 824134	222	274	13528	0.88959	1	0.999836	100
Annotation Cluster 73	Enrichment Score: 0.6641572923190078
Category	Term	Count	%	PValue	Genes	List Total	Pop Hits	Pop Total	Fold Enrichment	Bonferroni	Benjamini	FDR
BIOCARTA	h_inflamPathway:Cytokines and Inflammatory Response	4	1.45455	0.0271809	797736, 772471, 780870, 794775	38	26	1437	5.81781	0.876849	0.342209	25.1724
SP_PIR_KEYWORDS	growth factor	6	2.18182	0.0391027	797736, 791684, 780870, 802943, 794775, 806870	274	131	19235	3.2153	1	0.26174	42.529
BIOCARTA	h_erythPathway:Erythrocyte Differentiation Pathway	3	1.09091	0.0421012	797736, 780870, 794775	38	13	1437	8.72672	0.961956	0.37312	36.4045
GOTERM_MF_FAT	GO:0008083~growth factor activity	7	2.54545	0.0450431	797736, 791684, 797665, 780870, 802943, 794775, 806870	209	161	12983	2.70085	1	0.535621	48.1662
GOTERM_BP_FAT	GO:0046649~lymphocyte activation	6	2.18182	0.226273	797390, 797736, 792681, 820195, 792731, 794775	222	199	13528	1.83729	1	0.88187	98.7661
KEGG_PATHWAY	hsa04640:Hematopoietic cell lineage	4	1.45455	0.280152	797736, 797665, 792681, 780870	110	86	5085	2.15011	1	0.965017	97.4322
KEGG_PATHWAY	hsa04060:Cytokine-cytokine receptor interaction	8	2.90909	0.329851	797736, 823526, 797665, 792681, 772471, 780870, 794775, 824134	110	262	5085	1.41152	1	0.966699	98.8428
GOTERM_BP_FAT	GO:0002521~leukocyte differentiation	4	1.45455	0.361648	797736, 792681, 780870, 794775	222	131	13528	1.86067	1	0.954404	99.9543
GOTERM_BP_FAT	GO:0030099~myeloid cell differentiation	3	1.09091	0.450615	797736, 780870, 794775	222	93	13528	1.96571	1	0.978396	99.9965
GOTERM_BP_FAT	GO:0030098~lymphocyte differentiation	3	1.09091	0.503912	797736, 792681, 794775	222	103	13528	1.77486	1	0.985159	99.9994
GOTERM_BP_FAT	GO:0030097~hemopoiesis	5	1.81818	0.54414	797736, 799959, 792681, 780870, 794775	222	236	13528	1.29104	1	0.989568	99.9999
GOTERM_BP_FAT	GO:0048534~hemopoietic or lymphoid organ development	5	1.81818	0.617407	797736, 799959, 792681, 780870, 794775	222	260	13528	1.17186	1	0.99506	100
KEGG_PATHWAY	hsa04630:Jak-STAT signaling pathway	4	1.45455	0.651976	797736, 822984, 792681, 780870	110	155	5085	1.19296	1	0.990729	99.9992
GOTERM_BP_FAT	GO:0002520~immune system development	5	1.81818	0.663896	797736, 799959, 792681, 780870, 794775	222	276	13528	1.10393	1	0.997193	100
Annotation Cluster 74	Enrichment Score: 0.6600342036949783
Category	Term	Count	%	PValue	Genes	List Total	Pop Hits	Pop Total	Fold Enrichment	Bonferroni	Benjamini	FDR
INTERPRO	IPR002909:Cell surface receptor IPT/TIG	3	1.09091	0.102148	807800, 785964, 780849	267	34	16659	5.50529	1	0.765884	79.1545
SMART	SM00429:IPT	3	1.09091	0.136495	807800, 785964, 780849	174	34	9079	4.60396	1	0.656322	81.9381
SP_PIR_KEYWORDS	activator	7	2.54545	0.750845	772992, 807800, 785964, 781152, 794237, 813387, 780849	274	520	19235	0.94501	1	0.991534	100
Annotation Cluster 75	Enrichment Score: 0.6494181241438196
Category	Term	Count	%	PValue	Genes	List Total	Pop Hits	Pop Total	Fold Enrichment	Bonferroni	Benjamini	FDR
GOTERM_BP_FAT	GO:0050804~regulation of synaptic transmission	5	1.81818	0.182861	817326, 824665, 811252, 822350, 804233	222	136	13528	2.24033	1	0.845197	96.8563
GOTERM_BP_FAT	GO:0007268~synaptic transmission	8	2.90909	0.215447	817326, 823002, 824665, 825782, 792672, 776537, 822350, 804233	222	298	13528	1.63589	1	0.87772	98.4345
GOTERM_BP_FAT	GO:0019226~transmission of nerve impulse	9	3.27273	0.216461	817326, 823002, 824665, 825782, 792672, 794775, 776537, 822350, 804233	222	350	13528	1.56695	1	0.8768	98.4688
GOTERM_BP_FAT	GO:0051969~regulation of transmission of nerve impulse	5	1.81818	0.219832	817326, 824665, 811252, 822350, 804233	222	147	13528	2.07268	1	0.877916	98.5778
GOTERM_BP_FAT	GO:0031644~regulation of neurological system process	5	1.81818	0.240787	817326, 824665, 811252, 822350, 804233	222	153	13528	1.9914	1	0.889113	99.108
GOTERM_BP_FAT	GO:0048167~regulation of synaptic plasticity	3	1.09091	0.281142	817326, 824665, 804233	222	64	13528	2.85642	1	0.917235	99.6501
Annotation Cluster 76	Enrichment Score: 0.6431063911815837
Category	Term	Count	%	PValue	Genes	List Total	Pop Hits	Pop Total	Fold Enrichment	Bonferroni	Benjamini	FDR
GOTERM_MF_FAT	GO:0015293~symporter activity	6	2.18182	0.0693398	797061, 806698, 784645, 822350, 779065, 778424	209	137	12983	2.72057	1	0.637512	64.1052
GOTERM_BP_FAT	GO:0006865~amino acid transport	4	1.45455	0.18218	786807, 778745, 822350, 778424	222	90	13528	2.70831	1	0.84538	96.811
GOTERM_BP_FAT	GO:0046942~carboxylic acid transport	5	1.81818	0.219832	786807, 778745, 784645, 822350, 778424	222	147	13528	2.07268	1	0.877916	98.5778
GOTERM_BP_FAT	GO:0015849~organic acid transport	5	1.81818	0.22329	786807, 778745, 784645, 822350, 778424	222	148	13528	2.05868	1	0.879125	98.682
GOTERM_MF_FAT	GO:0015171~amino acid transmembrane transporter activity	3	1.09091	0.243873	786807, 822350, 778424	209	59	12983	3.15862	1	0.92995	98.1421
GOTERM_BP_FAT	GO:0015837~amine transport	4	1.45455	0.303489	786807, 778745, 822350, 778424	222	118	13528	2.06566	1	0.932002	99.7963
GOTERM_MF_FAT	GO:0005275~amine transmembrane transporter activity	3	1.09091	0.332859	786807, 822350, 778424	209	74	12983	2.51836	1	0.95911	99.6883
SP_PIR_KEYWORDS	Symport	3	1.09091	0.468963	784645, 822350, 778424	274	111	19235	1.89732	1	0.922546	99.9848
Annotation Cluster 77	Enrichment Score: 0.6173561646398846
Category	Term	Count	%	PValue	Genes	List Total	Pop Hits	Pop Total	Fold Enrichment	Bonferroni	Benjamini	FDR
GOTERM_BP_FAT	GO:0007423~sensory organ development	8	2.90909	0.0821084	788214, 780010, 814924, 787706, 777404, 787944, 783725, 794775	222	229	13528	2.1288	1	0.67968	76.9569
GOTERM_BP_FAT	GO:0048839~inner ear development	3	1.09091	0.370971	777404, 787944, 794775	222	79	13528	2.31406	1	0.956914	99.9645
GOTERM_BP_FAT	GO:0043583~ear development	3	1.09091	0.461535	777404, 787944, 794775	222	95	13528	1.92432	1	0.979995	99.9975
Annotation Cluster 78	Enrichment Score: 0.615710657314603
Category	Term	Count	%	PValue	Genes	List Total	Pop Hits	Pop Total	Fold Enrichment	Bonferroni	Benjamini	FDR
INTERPRO	IPR000169:Peptidase, cysteine peptidase active site	3	1.09091	0.112405	787756, 805355, 782632	267	36	16659	5.19944	1	0.783517	82.364
GOTERM_MF_FAT	GO:0004197~cysteine-type endopeptidase activity	3	1.09091	0.321094	787756, 805355, 782632	209	72	12983	2.58832	1	0.957833	99.6001
GOTERM_MF_FAT	GO:0008234~cysteine-type peptidase activity	4	1.45455	0.393958	787756, 805355, 782632, 807966	209	141	12983	1.76226	1	0.975384	99.9208
Annotation Cluster 79	Enrichment Score: 0.6034490079873376
Category	Term	Count	%	PValue	Genes	List Total	Pop Hits	Pop Total	Fold Enrichment	Bonferroni	Benjamini	FDR
GOTERM_BP_FAT	GO:0008284~positive regulation of cell proliferation	15	5.45455	0.00809254	797665, 791684, 823371, 822143, 789087, 785066, 806870, 792906, 797390, 797736, 823526, 822984, 780870, 794775, 815982	222	414	13528	2.20786	1	0.234462	12.9951
GOTERM_BP_FAT	GO:0032355~response to estradiol stimulus	5	1.81818	0.0115871	810176, 822984, 797665, 787867, 794775	222	54	13528	5.64231	1	0.286423	18.0998
GOTERM_BP_FAT	GO:0001763~morphogenesis of a branching structure	5	1.81818	0.0328268	823526, 791684, 822143, 776582, 794775	222	74	13528	4.11736	1	0.505315	43.5507
GOTERM_BP_FAT	GO:0040012~regulation of locomotion	8	2.90909	0.0383573	823526, 791684, 792731, 772471, 811140, 783725, 794775, 804233	222	192	13528	2.53904	1	0.538958	48.833
GOTERM_BP_FAT	GO:0045834~positive regulation of lipid metabolic process	4	1.45455	0.0390472	797665, 798933, 794775, 804233	222	46	13528	5.29886	1	0.538236	49.4582
GOTERM_BP_FAT	GO:0051270~regulation of cell motion	8	2.90909	0.0392971	823526, 791684, 792731, 822143, 811140, 783725, 794775, 804233	222	193	13528	2.52588	1	0.537009	49.6829
GOTERM_MF_FAT	GO:0008083~growth factor activity	7	2.54545	0.0450431	797736, 791684, 797665, 780870, 802943, 794775, 806870	209	161	12983	2.70085	1	0.535621	48.1662
GOTERM_BP_FAT	GO:0014070~response to organic cyclic substance	6	2.18182	0.0483157	822984, 788214, 797665, 820667, 826848, 794775	222	121	13528	3.02167	1	0.579167	57.1906
GOTERM_BP_FAT	GO:0001934~positive regulation of protein amino acid phosphorylation	5	1.81818	0.0578596	797736, 822984, 791684, 797665, 794775	222	89	13528	3.42342	1	0.621541	63.9797
GOTERM_BP_FAT	GO:0030334~regulation of cell migration	7	2.54545	0.0589783	823526, 791684, 792731, 811140, 783725, 794775, 804233	222	169	13528	2.52402	1	0.619643	64.7054
GOTERM_BP_FAT	GO:0051050~positive regulation of transport	8	2.90909	0.0734873	787386, 797665, 806404, 826848, 811252, 783725, 794775, 804233	222	223	13528	2.18608	1	0.663376	72.9544
GOTERM_BP_FAT	GO:0042327~positive regulation of phosphorylation	5	1.81818	0.0744251	797736, 822984, 791684, 797665, 794775	222	97	13528	3.14108	1	0.665522	73.4196
GOTERM_BP_FAT	GO:0040017~positive regulation of locomotion	5	1.81818	0.0766481	823526, 791684, 792731, 772471, 794775	222	98	13528	3.10903	1	0.666195	74.4924
GOTERM_BP_FAT	GO:0045937~positive regulation of phosphate metabolic process	5	1.81818	0.0811933	797736, 822984, 791684, 797665, 794775	222	100	13528	3.04685	1	0.677919	76.5602
GOTERM_BP_FAT	GO:0010562~positive regulation of phosphorus metabolic process	5	1.81818	0.0811933	797736, 822984, 791684, 797665, 794775	222	100	13528	3.04685	1	0.677919	76.5602
GOTERM_BP_FAT	GO:0046883~regulation of hormone secretion	4	1.45455	0.0932699	797736, 797665, 809118, 811252	222	66	13528	3.69315	1	0.713394	81.3142
BBID	18.Cytokine_astocytes	3	1.09091	0.109583	792731, 772471, 794775	14	16	358	4.79464	0.951087	0.951087	61.3966
GOTERM_BP_FAT	GO:0019216~regulation of lipid metabolic process	5	1.81818	0.11113	787607, 797665, 798933, 794775, 804233	222	112	13528	2.7204	1	0.745511	86.7108
GOTERM_BP_FAT	GO:0051046~regulation of secretion	7	2.54545	0.113832	797736, 797665, 826848, 809118, 798933, 811252, 794775	222	202	13528	2.11168	1	0.748195	87.3864
GOTERM_BP_FAT	GO:0001932~regulation of protein amino acid phosphorylation	6	2.18182	0.153632	797736, 822984, 791684, 797665, 798933, 794775	222	173	13528	2.11342	1	0.819521	94.2596
GOTERM_BP_FAT	GO:0044093~positive regulation of molecular function	14	5.09091	0.163544	787386, 797665, 791684, 819748, 792731, 783725, 773078, 823526, 822984, 817522, 798933, 811140, 794775, 804233	222	586	13528	1.45583	1	0.829257	95.3087
GOTERM_BP_FAT	GO:0006469~negative regulation of protein kinase activity	4	1.45455	0.170021	797665, 783725, 815982, 804233	222	87	13528	2.8017	1	0.83596	95.8937
GOTERM_BP_FAT	GO:0030335~positive regulation of cell migration	4	1.45455	0.178101	823526, 791684, 792731, 794775	222	89	13528	2.73874	1	0.842309	96.5273
GOTERM_BP_FAT	GO:0048732~gland development	5	1.81818	0.179608	791684, 786401, 826848, 798933, 794775	222	135	13528	2.25692	1	0.84361	96.6348
GOTERM_BP_FAT	GO:0051051~negative regulation of transport	5	1.81818	0.179608	797736, 797665, 796807, 798933, 794775	222	135	13528	2.25692	1	0.84361	96.6348
GOTERM_BP_FAT	GO:0032270~positive regulation of cellular protein metabolic process	7	2.54545	0.182156	797736, 822984, 791684, 797665, 819748, 794775, 804233	222	233	13528	1.83072	1	0.84672	96.8094
GOTERM_BP_FAT	GO:0033673~negative regulation of kinase activity	4	1.45455	0.18218	797665, 783725, 815982, 804233	222	90	13528	2.70831	1	0.84538	96.811
GOTERM_BP_FAT	GO:0032880~regulation of protein localization	5	1.81818	0.189425	797665, 826848, 798933, 794775, 822100	222	138	13528	2.20786	1	0.853657	97.2619
GOTERM_BP_FAT	GO:0031401~positive regulation of protein modification process	6	2.18182	0.191551	797736, 822984, 791684, 797665, 819748, 794775	222	187	13528	1.9552	1	0.85451	97.3824
GOTERM_BP_FAT	GO:0051247~positive regulation of protein metabolic process	7	2.54545	0.206491	797736, 822984, 791684, 797665, 819748, 794775, 804233	222	243	13528	1.75539	1	0.872326	98.0984
GOTERM_BP_FAT	GO:0051348~negative regulation of transferase activity	4	1.45455	0.207148	797665, 783725, 815982, 804233	222	96	13528	2.53904	1	0.872063	98.1252
GOTERM_BP_FAT	GO:0031399~regulation of protein modification process	8	2.90909	0.209344	797736, 822984, 791684, 797665, 819748, 798933, 794237, 794775	222	295	13528	1.65253	1	0.872794	98.2122
GOTERM_BP_FAT	GO:0051272~positive regulation of cell motion	4	1.45455	0.215639	823526, 791684, 792731, 794775	222	98	13528	2.48722	1	0.876833	98.441
GOTERM_BP_FAT	GO:0060341~regulation of cellular localization	7	2.54545	0.218486	797736, 797665, 826848, 809118, 798933, 811252, 794775	222	248	13528	1.71999	1	0.878378	98.5352
GOTERM_BP_FAT	GO:0051048~negative regulation of secretion	3	1.09091	0.226566	797736, 797665, 798933	222	55	13528	3.32383	1	0.88116	98.7741
GOTERM_BP_FAT	GO:0043085~positive regulation of catalytic activity	12	4.36364	0.231652	787386, 823526, 822984, 791684, 797665, 819748, 798933, 811140, 783725, 794775, 773078, 804233	222	520	13528	1.40624	1	0.885384	98.9051
GOTERM_BP_FAT	GO:0050708~regulation of protein secretion	3	1.09091	0.244719	826848, 798933, 794775	222	58	13528	3.15191	1	0.891652	99.1839
GOTERM_BP_FAT	GO:0051338~regulation of transferase activity	9	3.27273	0.265941	823526, 822984, 791684, 797665, 798933, 783725, 794775, 815982, 804233	222	372	13528	1.47428	1	0.906583	99.4992
GOTERM_BP_FAT	GO:0019220~regulation of phosphate metabolic process	11	4	0.270076	797736, 823526, 822984, 791684, 797665, 798933, 811140, 783725, 794775, 815982, 804233	222	485	13528	1.38207	1	0.908833	99.5454
GOTERM_BP_FAT	GO:0051174~regulation of phosphorus metabolic process	11	4	0.270076	797736, 823526, 822984, 791684, 797665, 798933, 811140, 783725, 794775, 815982, 804233	222	485	13528	1.38207	1	0.908833	99.5454
GOTERM_BP_FAT	GO:0051223~regulation of protein transport	4	1.45455	0.285637	797665, 826848, 798933, 794775	222	114	13528	2.13814	1	0.920281	99.6857
GOTERM_BP_FAT	GO:0010647~positive regulation of cell communication	8	2.90909	0.292692	797736, 823526, 797665, 774998, 811252, 794775, 822350, 798245	222	329	13528	1.48175	1	0.925267	99.7349
GOTERM_BP_FAT	GO:0051222~positive regulation of protein transport	3	1.09091	0.299323	797665, 826848, 794775	222	67	13528	2.72852	1	0.92964	99.7744
GOTERM_BP_FAT	GO:0070201~regulation of establishment of protein localization	4	1.45455	0.316913	797665, 826848, 798933, 794775	222	121	13528	2.01444	1	0.939235	99.854
GOTERM_BP_FAT	GO:0045859~regulation of protein kinase activity	8	2.90909	0.334681	823526, 822984, 791684, 797665, 783725, 794775, 815982, 804233	222	345	13528	1.41303	1	0.948795	99.9071
GOTERM_BP_FAT	GO:0001817~regulation of cytokine production	5	1.81818	0.342817	810176, 797665, 823356, 798933, 794775	222	181	13528	1.68334	1	0.949919	99.9247
GOTERM_BP_FAT	GO:0042325~regulation of phosphorylation	10	3.63636	0.346063	797736, 823526, 822984, 791684, 797665, 798933, 783725, 794775, 815982, 804233	222	466	13528	1.30766	1	0.951117	99.9309
GOTERM_BP_FAT	GO:0051347~positive regulation of transferase activity	6	2.18182	0.354139	823526, 822984, 791684, 797665, 798933, 794775	222	240	13528	1.52342	1	0.953195	99.9441
GOTERM_BP_FAT	GO:0043549~regulation of kinase activity	8	2.90909	0.366528	823526, 822984, 791684, 797665, 783725, 794775, 815982, 804233	222	357	13528	1.36553	1	0.955781	99.9599
GOTERM_BP_FAT	GO:0032268~regulation of cellular protein metabolic process	10	3.63636	0.378083	797736, 822984, 791684, 797665, 810335, 819748, 798933, 794237, 794775, 804233	222	474	13528	1.28559	1	0.95921	99.9707
GOTERM_BP_FAT	GO:0043405~regulation of MAP kinase activity	4	1.45455	0.405935	791684, 797665, 794775, 804233	222	141	13528	1.72871	1	0.968567	99.9867
GOTERM_BP_FAT	GO:0043086~negative regulation of catalytic activity	6	2.18182	0.473818	797665, 785217, 798933, 783725, 815982, 804233	222	277	13528	1.31993	1	0.981548	99.9983
GOTERM_BP_FAT	GO:0051173~positive regulation of nitrogen compound metabolic process	12	4.36364	0.483875	797736, 791684, 797665, 785964, 792731, 806404, 817522, 781152, 789087, 811140, 794775, 804233	222	644	13528	1.13547	1	0.982981	99.9988
GOTERM_MF_FAT	GO:0016563~transcription activator activity	8	2.90909	0.486723	810176, 785964, 817522, 789087, 794237, 794775, 803177, 780849	209	410	12983	1.21209	1	0.988938	99.9926
GOTERM_BP_FAT	GO:0045860~positive regulation of protein kinase activity	5	1.81818	0.495307	823526, 822984, 791684, 797665, 794775	222	223	13528	1.3663	1	0.984166	99.9992
GOTERM_BP_FAT	GO:0043406~positive regulation of MAP kinase activity	3	1.09091	0.498733	791684, 797665, 794775	222	102	13528	1.79226	1	0.984406	99.9993
GOTERM_BP_FAT	GO:0010740~positive regulation of protein kinase cascade	4	1.45455	0.515521	797736, 797665, 794775, 798245	222	167	13528	1.45957	1	0.986422	99.9996
GOTERM_BP_FAT	GO:0033674~positive regulation of kinase activity	5	1.81818	0.527317	823526, 822984, 791684, 797665, 794775	222	231	13528	1.31898	1	0.987786	99.9997
GOTERM_BP_FAT	GO:0009967~positive regulation of signal transduction	6	2.18182	0.5323	797736, 823526, 797665, 774998, 794775, 798245	222	295	13528	1.2394	1	0.98821	99.9998
GOTERM_BP_FAT	GO:0051047~positive regulation of secretion	3	1.09091	0.534255	826848, 811252, 794775	222	109	13528	1.67716	1	0.98834	99.9998
GOTERM_MF_FAT	GO:0005543~phospholipid binding	4	1.45455	0.541772	798409, 798933, 783725, 804233	209	177	12983	1.40383	1	0.994457	99.9985
GOTERM_BP_FAT	GO:0048584~positive regulation of response to stimulus	5	1.81818	0.54414	797665, 772471, 783725, 794775, 815982	222	236	13528	1.29104	1	0.989568	99.9999
GOTERM_BP_FAT	GO:0031328~positive regulation of cellular biosynthetic process	12	4.36364	0.567415	797736, 791684, 797665, 785964, 792731, 806404, 817522, 781152, 789087, 811140, 794775, 804233	222	685	13528	1.06751	1	0.991378	99.9999
GOTERM_BP_FAT	GO:0045944~positive regulation of transcription from RNA polymerase II promoter	7	2.54545	0.567764	797736, 791684, 785964, 817522, 781152, 789087, 794775	222	371	13528	1.14975	1	0.991297	99.9999
GOTERM_BP_FAT	GO:0010627~regulation of protein kinase cascade	5	1.81818	0.583241	797736, 797665, 794775, 807966, 798245	222	249	13528	1.22363	1	0.992609	100
GOTERM_MF_FAT	GO:0008289~lipid binding	8	2.90909	0.585483	810176, 786477, 798409, 792672, 798933, 783725, 815982, 804233	209	450	12983	1.10435	1	0.996911	99.9996
GOTERM_BP_FAT	GO:0009891~positive regulation of biosynthetic process	12	4.36364	0.587006	797736, 791684, 797665, 785964, 792731, 806404, 817522, 781152, 789087, 811140, 794775, 804233	222	695	13528	1.05215	1	0.992874	100
GOTERM_BP_FAT	GO:0044092~negative regulation of molecular function	6	2.18182	0.6404	797665, 785217, 798933, 783725, 815982, 804233	222	334	13528	1.09468	1	0.996203	100
GOTERM_BP_FAT	GO:0010876~lipid localization	3	1.09091	0.73008	797665, 798933, 804233	222	157	13528	1.1644	1	0.998939	100
GOTERM_BP_FAT	GO:0010604~positive regulation of macromolecule metabolic process	13	4.72727	0.750366	787386, 797665, 791684, 819748, 789087, 794237, 797736, 822984, 785964, 817522, 781152, 794775, 804233	222	857	13528	0.924364	1	0.999267	100
GOTERM_BP_FAT	GO:0045893~positive regulation of transcription, DNA-dependent	7	2.54545	0.796207	797736, 791684, 785964, 817522, 781152, 789087, 794775	222	477	13528	0.894253	1	0.999683	100
GOTERM_BP_FAT	GO:0051254~positive regulation of RNA metabolic process	7	2.54545	0.802627	797736, 791684, 785964, 817522, 781152, 789087, 794775	222	481	13528	0.886816	1	0.999725	100
GOTERM_BP_FAT	GO:0000165~MAPKKK cascade	3	1.09091	0.806212	823526, 791684, 797665	222	184	13528	0.993537	1	0.999738	100
GOTERM_BP_FAT	GO:0010628~positive regulation of gene expression	8	2.90909	0.842416	797736, 791684, 785964, 817522, 781152, 789087, 794237, 794775	222	581	13528	0.839063	1	0.999869	100
GOTERM_BP_FAT	GO:0007243~protein kinase cascade	5	1.81818	0.858546	823526, 791684, 797665, 809118, 811140	222	370	13528	0.823472	1	0.999913	100
GOTERM_BP_FAT	GO:0045935~positive regulation of nucleobase, nucleoside, nucleotide and nucleic acid metabolic process	8	2.90909	0.889295	797736, 791684, 785964, 817522, 781152, 789087, 794775, 804233	222	624	13528	0.781243	1	0.999968	100
GOTERM_BP_FAT	GO:0045941~positive regulation of transcription	7	2.54545	0.90344	797736, 791684, 785964, 817522, 781152, 789087, 794775	222	564	13528	0.75631	1	0.99998	100
GOTERM_BP_FAT	GO:0006357~regulation of transcription from RNA polymerase II promoter	9	3.27273	0.912837	797736, 791684, 785964, 817522, 793905, 781152, 789087, 794775, 773078	222	727	13528	0.754377	1	0.999986	100
GOTERM_BP_FAT	GO:0010557~positive regulation of macromolecule biosynthetic process	8	2.90909	0.914608	797736, 791684, 797665, 785964, 817522, 781152, 789087, 794775	222	654	13528	0.745406	1	0.999987	100
GOTERM_MF_FAT	GO:0030528~transcription regulator activity	16	5.81818	0.987373	772992, 789087, 786716, 794237, 773237, 773078, 780849, 810176, 807800, 785964, 817522, 793905, 781152, 794775, 815982, 803177	209	1512	12983	0.65735	1	1	100
GOTERM_BP_FAT	GO:0006355~regulation of transcription, DNA-dependent	14	5.09091	0.999865	772992, 791684, 795791, 789087, 773078, 780849, 810176, 797736, 807800, 785964, 793905, 817522, 781152, 794775	222	1773	13528	0.481172	1	1	100
GOTERM_BP_FAT	GO:0051252~regulation of RNA metabolic process	14	5.09091	0.999915	772992, 791684, 795791, 789087, 773078, 780849, 810176, 797736, 807800, 785964, 793905, 817522, 781152, 794775	222	1813	13528	0.470555	1	1	100
Annotation Cluster 80	Enrichment Score: 0.5800765250765072
Category	Term	Count	%	PValue	Genes	List Total	Pop Hits	Pop Total	Fold Enrichment	Bonferroni	Benjamini	FDR
GOTERM_BP_FAT	GO:0007010~cytoskeleton organization	11	4	0.177187	776464, 788407, 823994, 778573, 794243, 801728, 826725, 783129, 783725, 807416, 804233	222	436	13528	1.5374	1	0.842072	96.4606
GOTERM_BP_FAT	GO:0030029~actin filament-based process	7	2.54545	0.202584	787386, 776464, 823994, 778573, 794243, 826725, 783129	222	241	13528	1.76995	1	0.867854	97.9315
GOTERM_BP_FAT	GO:0030036~actin cytoskeleton organization	5	1.81818	0.50668	823994, 778573, 794243, 826725, 783129	222	226	13528	1.34816	1	0.98546	99.9994
Annotation Cluster 81	Enrichment Score: 0.5537048507105276
Category	Term	Count	%	PValue	Genes	List Total	Pop Hits	Pop Total	Fold Enrichment	Bonferroni	Benjamini	FDR
GOTERM_BP_FAT	GO:0006916~anti-apoptosis	9	3.27273	0.01999	797665, 775531, 803343, 781335, 786401, 785217, 781152, 807966, 804233	222	206	13528	2.66229	1	0.387171	29.2445
GOTERM_BP_FAT	GO:0043066~negative regulation of apoptosis	11	4	0.0656855	791684, 797665, 775531, 803343, 781335, 786401, 785217, 781152, 787944, 807966, 804233	222	354	13528	1.89352	1	0.637201	68.7762
GOTERM_BP_FAT	GO:0043069~negative regulation of programmed cell death	11	4	0.0698154	791684, 797665, 775531, 803343, 781335, 786401, 785217, 781152, 787944, 807966, 804233	222	359	13528	1.86715	1	0.652036	71.0583
GOTERM_BP_FAT	GO:0060548~negative regulation of cell death	11	4	0.0722447	791684, 797665, 775531, 803343, 781335, 786401, 785217, 781152, 787944, 807966, 804233	222	360	13528	1.86196	1	0.659587	72.3262
GOTERM_BP_FAT	GO:0042981~regulation of apoptosis	16	5.81818	0.335051	797665, 791684, 803343, 781335, 785217, 793318, 787944, 773078, 775531, 786401, 786006, 781152, 811140, 794775, 807966, 804233	222	804	13528	1.21268	1	0.947857	99.908
GOTERM_BP_FAT	GO:0043067~regulation of programmed cell death	16	5.81818	0.349058	797665, 791684, 803343, 781335, 785217, 793318, 787944, 773078, 775531, 786401, 786006, 781152, 811140, 794775, 807966, 804233	222	812	13528	1.20073	1	0.951625	99.9361
GOTERM_BP_FAT	GO:0010941~regulation of cell death	16	5.81818	0.354343	797665, 791684, 803343, 781335, 785217, 793318, 787944, 773078, 775531, 786401, 786006, 781152, 811140, 794775, 807966, 804233	222	815	13528	1.19631	1	0.952781	99.9444
SP_PIR_KEYWORDS	Apoptosis	4	1.45455	0.909522	803343, 781152, 807966, 793781	274	381	19235	0.737016	1	0.999549	100
GOTERM_BP_FAT	GO:0006915~apoptosis	6	2.18182	0.971088	797665, 803343, 785217, 781152, 807966, 793781	222	602	13528	0.607345	1	1	100
GOTERM_BP_FAT	GO:0012501~programmed cell death	6	2.18182	0.973837	797665, 803343, 785217, 781152, 807966, 793781	222	611	13528	0.598399	1	1	100
GOTERM_BP_FAT	GO:0008219~cell death	7	2.54545	0.979529	797665, 803343, 785217, 781152, 794775, 807966, 793781	222	719	13528	0.593266	1	1	100
GOTERM_BP_FAT	GO:0016265~death	7	2.54545	0.980604	797665, 803343, 785217, 781152, 794775, 807966, 793781	222	724	13528	0.589169	1	1	100
Annotation Cluster 82	Enrichment Score: 0.5521008423388668
Category	Term	Count	%	PValue	Genes	List Total	Pop Hits	Pop Total	Fold Enrichment	Bonferroni	Benjamini	FDR
SP_PIR_KEYWORDS	cytoskeleton	15	5.45455	0.0704397	776464, 823994, 781145, 819748, 793884, 783129, 778937, 785066, 807416, 788407, 809166, 789102, 794587, 801728, 794243	274	636	19235	1.65568	1	0.357781	63.7344
GOTERM_MF_FAT	GO:0003779~actin binding	10	3.63636	0.0792894	776464, 789165, 781145, 824616, 794587, 778573, 801728, 786006, 783129, 778937	209	326	12983	1.90551	1	0.656763	69.2053
GOTERM_MF_FAT	GO:0008092~cytoskeletal protein binding	13	4.72727	0.111307	776464, 781145, 789165, 778573, 783129, 778937, 807416, 788407, 824616, 794587, 801728, 786006, 804233	209	504	12983	1.60229	1	0.755855	81.4086
GOTERM_CC_FAT	GO:0015629~actin cytoskeleton	9	3.27273	0.117532	823994, 789165, 781145, 824616, 778573, 801728, 786006, 783129, 778937	233	269	12782	1.83541	1	0.734525	81.1423
GOTERM_CC_FAT	GO:0005856~cytoskeleton	24	8.72727	0.701395	776464, 787386, 823994, 789165, 781145, 819748, 824665, 778573, 793884, 783129, 778937, 785066, 788407, 809166, 824616, 794587, 789102, 794243, 801728, 786006, 809118, 782475, 807009, 807966	233	1381	12782	0.953368	1	0.997478	100
GOTERM_CC_FAT	GO:0044430~cytoskeletal part	16	5.81818	0.752892	823994, 781145, 819748, 824665, 778573, 793884, 783129, 778937, 788407, 809166, 824616, 801728, 786006, 807009, 782475, 807966	233	952	12782	0.921989	1	0.998147	100
GOTERM_CC_FAT	GO:0043228~non-membrane-bounded organelle	33	12	0.996309	787386, 823994, 826739, 789165, 819748, 814209, 825782, 773078, 794587, 801728, 794243, 786006, 809118, 784692, 807009, 807966, 776464, 781145, 779869, 778573, 824665, 793884, 795791, 783129, 776216, 778937, 822100, 785066, 788407, 809166, 824616, 789102, 782475	233	2596	12782	0.697352	1	1	100
GOTERM_CC_FAT	GO:0043232~intracellular non-membrane-bounded organelle	33	12	0.996309	787386, 823994, 826739, 789165, 819748, 814209, 825782, 773078, 794587, 801728, 794243, 786006, 809118, 784692, 807009, 807966, 776464, 781145, 779869, 778573, 824665, 793884, 795791, 783129, 776216, 778937, 822100, 785066, 788407, 809166, 824616, 789102, 782475	233	2596	12782	0.697352	1	1	100
Annotation Cluster 83	Enrichment Score: 0.5503546957532989
Category	Term	Count	%	PValue	Genes	List Total	Pop Hits	Pop Total	Fold Enrichment	Bonferroni	Benjamini	FDR
GOTERM_BP_FAT	GO:0007267~cell-cell signaling	17	6.18182	0.0372881	817326, 797665, 822143, 824665, 826848, 808878, 825782, 776537, 792906, 797736, 823002, 791311, 792672, 780397, 824134, 822350, 804233	222	600	13528	1.72655	1	0.532344	47.8495
GOTERM_BP_FAT	GO:0007268~synaptic transmission	8	2.90909	0.215447	817326, 823002, 824665, 825782, 792672, 776537, 822350, 804233	222	298	13528	1.63589	1	0.87772	98.4345
GOTERM_BP_FAT	GO:0019226~transmission of nerve impulse	9	3.27273	0.216461	817326, 823002, 824665, 825782, 792672, 794775, 776537, 822350, 804233	222	350	13528	1.56695	1	0.8768	98.4688
SP_PIR_KEYWORDS	synapse	5	1.81818	0.356249	824665, 783129, 825782, 792672, 776537	274	213	19235	1.6479	1	0.856577	99.7793
GOTERM_CC_FAT	GO:0045202~synapse	8	2.90909	0.463231	817326, 824665, 783129, 825782, 792672, 800018, 776537, 822350	233	355	12782	1.23624	1	0.978716	99.9752
SP_PIR_KEYWORDS	cell junction	6	2.18182	0.671661	773231, 824665, 783129, 825782, 792672, 776537	274	399	19235	1.05565	1	0.980324	100
GOTERM_CC_FAT	GO:0030054~cell junction	9	3.27273	0.728662	794243, 824665, 786006, 783129, 825782, 792672, 776582, 776537, 779065	233	518	12782	0.953138	1	0.99765	100
Annotation Cluster 84	Enrichment Score: 0.4824888900573477
Category	Term	Count	%	PValue	Genes	List Total	Pop Hits	Pop Total	Fold Enrichment	Bonferroni	Benjamini	FDR
GOTERM_MF_FAT	GO:0005096~GTPase activator activity	6	2.18182	0.282075	776237, 789165, 822356, 826653, 788728, 783725	209	220	12983	1.69417	1	0.951587	99.1128
GOTERM_MF_FAT	GO:0008047~enzyme activator activity	8	2.90909	0.290901	776237, 789165, 822356, 826653, 798933, 788728, 783725, 804233	209	335	12983	1.48345	1	0.95132	99.2563
GOTERM_MF_FAT	GO:0030695~GTPase regulator activity	9	3.27273	0.31966	776237, 789165, 822356, 783348, 826653, 791259, 786716, 788728, 783725	209	404	12983	1.38385	1	0.959445	99.5879
GOTERM_MF_FAT	GO:0060589~nucleoside-triphosphatase regulator activity	9	3.27273	0.343177	776237, 789165, 822356, 783348, 826653, 791259, 786716, 788728, 783725	209	413	12983	1.3537	1	0.96179	99.7504
GOTERM_MF_FAT	GO:0005099~Ras GTPase activator activity	3	1.09091	0.429774	776237, 789165, 783725	209	91	12983	2.0479	1	0.982174	99.9668
Annotation Cluster 85	Enrichment Score: 0.4783871337116221
Category	Term	Count	%	PValue	Genes	List Total	Pop Hits	Pop Total	Fold Enrichment	Bonferroni	Benjamini	FDR
GOTERM_BP_FAT	GO:0007266~Rho protein signal transduction	3	1.09091	0.127548	781103, 798933, 804233	222	38	13528	4.81081	1	0.775869	90.3443
GOTERM_BP_FAT	GO:0007265~Ras protein signal transduction	3	1.09091	0.514167	781103, 798933, 804233	222	105	13528	1.74106	1	0.986376	99.9996
GOTERM_BP_FAT	GO:0007264~small GTPase mediated signal transduction	6	2.18182	0.559838	774288, 789165, 794243, 781103, 798933, 804233	222	305	13528	1.19876	1	0.990995	99.9999
Annotation Cluster 86	Enrichment Score: 0.4480736455221168
Category	Term	Count	%	PValue	Genes	List Total	Pop Hits	Pop Total	Fold Enrichment	Bonferroni	Benjamini	FDR
GOTERM_BP_FAT	GO:0042176~regulation of protein catabolic process	3	1.09091	0.20852	797665, 824665, 804233	222	52	13528	3.51559	1	0.872818	98.18
KEGG_PATHWAY	hsa05010:Alzheimer's disease	5	1.81818	0.464905	797665, 824665, 781976, 783684, 804233	110	163	5085	1.41801	1	0.976526	99.9057
GOTERM_BP_FAT	GO:0009894~regulation of catabolic process	3	1.09091	0.466947	797665, 824665, 804233	222	96	13528	1.90428	1	0.980497	99.9979
Annotation Cluster 87	Enrichment Score: 0.4203996146055592
Category	Term	Count	%	PValue	Genes	List Total	Pop Hits	Pop Total	Fold Enrichment	Bonferroni	Benjamini	FDR
GOTERM_BP_FAT	GO:0046903~secretion	8	2.90909	0.219299	823994, 826739, 776337, 808878, 825782, 792672, 811252, 778442	222	300	13528	1.62498	1	0.878331	98.561
GOTERM_BP_FAT	GO:0032940~secretion by cell	5	1.81818	0.443627	823994, 808878, 825782, 792672, 778442	222	207	13528	1.47191	1	0.977153	99.9957
GOTERM_BP_FAT	GO:0006887~exocytosis	3	1.09091	0.56331	823994, 825782, 792672	222	115	13528	1.58966	1	0.991151	99.9999
Annotation Cluster 88	Enrichment Score: 0.39829530220298975
Category	Term	Count	%	PValue	Genes	List Total	Pop Hits	Pop Total	Fold Enrichment	Bonferroni	Benjamini	FDR
GOTERM_BP_FAT	GO:0010035~response to inorganic substance	6	2.18182	0.244434	788214, 796346, 826848, 808600, 822350, 804233	222	205	13528	1.78352	1	0.892313	99.1786
GOTERM_BP_FAT	GO:0000302~response to reactive oxygen species	3	1.09091	0.347348	796346, 808600, 804233	222	75	13528	2.43748	1	0.951259	99.9331
GOTERM_BP_FAT	GO:0006979~response to oxidative stress	3	1.09091	0.751946	796346, 808600, 804233	222	164	13528	1.1147	1	0.999277	100
Annotation Cluster 89	Enrichment Score: 0.39671675556744984
Category	Term	Count	%	PValue	Genes	List Total	Pop Hits	Pop Total	Fold Enrichment	Bonferroni	Benjamini	FDR
UP_SEQ_FEATURE	topological domain:Cytoplasmic	56	20.3636	0.156572	786685, 826739, 792681, 781335, 815339, 785871, 776537, 797061, 791311, 812322, 776582, 824430, 804381, 797997, 772992, 814803, 775626, 820667, 792731, 820132, 822143, 800018, 799079, 797390, 773231, 823526, 800297, 776337, 774998, 775221, 808598, 787386, 808878, 783075, 787480, 794122, 814490, 776276, 778745, 816165, 823746, 784645, 810299, 810398, 795285, 822350, 798245, 786807, 774136, 824665,…	274	3374	19113	1.15777	1	0.919553	93.7278
SP_PIR_KEYWORDS	transmembrane	78	28.3636	0.203965	781940, 786685, 826739, 792681, 826434, 781335, 785871, 815339, 790778, 783684, 776537, 797061, 776347, 806698, 798409, 791311, 812322, 776582, 824430, 804381, 793781, 797997, 772992, 775626, 814803, 785838, 820667, 792731, 820132, 803343, 822143, 800018, 808868, 799079, 797390, 790116, 800297, 773231, 823526, 776337, 800485, 774998, 816612, 775221, 808598, 787386, 801375, 808878, 785217, 825782,…	274	4973	19235	1.10108	1	0.673833	95.7896
UP_SEQ_FEATURE	topological domain:Extracellular	44	16	0.257465	787386, 786685, 826739, 792681, 781335, 783075, 787480, 785871, 815339, 814490, 776537, 776276, 794122, 778745, 797061, 823746, 784645, 791311, 812322, 810299, 810398, 776582, 804381, 822350, 798245, 786807, 797997, 775626, 792731, 820132, 824665, 822143, 776160, 800018, 779065, 799079, 797390, 823526, 773231, 776337, 789102, 774998, 775221, 811140	274	2719	19113	1.12881	1	0.98512	99.21
UP_SEQ_FEATURE	transmembrane region	76	27.6364	0.269526	781940, 786685, 826739, 792681, 826434, 781335, 785871, 790778, 815339, 776537, 783684, 797061, 776347, 806698, 798409, 791311, 812322, 776582, 824430, 804381, 793781, 797997, 772992, 775626, 814803, 785838, 820667, 792731, 820132, 803343, 822143, 800018, 808868, 799079, 797390, 790116, 800297, 773231, 823526, 776337, 774998, 816612, 775221, 808598, 787386, 801375, 808878, 785217, 825782, 783075,…	274	4911	19113	1.0795	1	0.987598	99.3947
SP_PIR_KEYWORDS	membrane	90	32.7273	0.512141	781940, 786685, 826739, 792681, 826434, 781335, 785871, 815339, 790778, 783684, 776537, 794587, 794243, 797061, 776347, 806698, 798409, 791311, 812322, 821519, 792672, 824430, 776582, 804381, 793781, 797997, 772992, 775626, 814803, 791684, 785838, 820667, 792731, 820132, 817773, 803343, 822143, 800018, 808868, 799079, 797390, 790116, 800297, 773231, 823526, 788214, 776337, 800485, 774998, 816612,…	274	6256	19235	1.00992	1	0.941669	99.9953
GOTERM_CC_FAT	GO:0005886~plasma membrane	68	24.7273	0.613908	788445, 826739, 823371, 792681, 781335, 796346, 785871, 790778, 815339, 776537, 825557, 794587, 794243, 797061, 776347, 791311, 798933, 812322, 792672, 821519, 776582, 804381, 797997, 791684, 775626, 792731, 820132, 817773, 822143, 783129, 800018, 799079, 773231, 823526, 776337, 774998, 816612, 775221, 804233, 787386, 811012, 799424, 808878, 825782, 794122, 814490, 776276, 778745, 786006, 823746,…	233	3777	12782	0.987654	1	0.994137	99.9997
GOTERM_CC_FAT	GO:0031224~intrinsic to membrane	86	31.2727	0.978679	781940, 788445, 786685, 826739, 792681, 826434, 781335, 785871, 815339, 790778, 783684, 776537, 797061, 776347, 806698, 798409, 791311, 812322, 821519, 776582, 824430, 804381, 793781, 797997, 812198, 772992, 775626, 814803, 791684, 785838, 820667, 792731, 820132, 803343, 822143, 800018, 808868, 799079, 797390, 790116, 800297, 773231, 823526, 776337, 800485, 774998, 816612, 775221, 808598, 787386,…	233	5485	12782	0.860131	1	0.999992	100
GOTERM_CC_FAT	GO:0016021~integral to membrane	82	29.8182	0.982982	781940, 788445, 786685, 826739, 792681, 826434, 781335, 785871, 815339, 790778, 783684, 776537, 797061, 776347, 806698, 798409, 791311, 812322, 776582, 824430, 804381, 793781, 797997, 812198, 772992, 775626, 814803, 785838, 820667, 792731, 820132, 803343, 822143, 800018, 808868, 799079, 797390, 790116, 800297, 773231, 823526, 776337, 800485, 774998, 816612, 775221, 808598, 787386, 811012, 801375,…	233	5297	12782	0.849233	1	0.999995	100
Annotation Cluster 90	Enrichment Score: 0.37898853782864383
Category	Term	Count	%	PValue	Genes	List Total	Pop Hits	Pop Total	Fold Enrichment	Bonferroni	Benjamini	FDR
UP_SEQ_FEATURE	domain:C-type lectin	3	1.09091	0.311772	787386, 800485, 799160	274	79	19113	2.64894	1	0.9929	99.7702
INTERPRO	IPR001304:C-type lectin	3	1.09091	0.377611	787386, 800485, 799160	267	82	16659	2.28268	1	0.992666	99.8993
INTERPRO	IPR018378:C-type lectin, conserved site	3	1.09091	0.377611	787386, 800485, 799160	267	82	16659	2.28268	1	0.992666	99.8993
SP_PIR_KEYWORDS	Lectin	4	1.45455	0.393199	787386, 774136, 800485, 799160	274	159	19235	1.76606	1	0.878376	99.9029
INTERPRO	IPR016186:C-type lectin-like	3	1.09091	0.449679	787386, 800485, 799160	267	95	16659	1.97031	1	0.997698	99.9832
SMART	SM00034:CLECT	3	1.09091	0.465461	787386, 800485, 799160	174	82	9079	1.90896	1	0.967249	99.9327
GOTERM_MF_FAT	GO:0005529~sugar binding	4	1.45455	0.607791	787386, 774136, 800485, 799160	209	195	12983	1.27425	1	0.99766	99.9998
Annotation Cluster 91	Enrichment Score: 0.3448371818830692
Category	Term	Count	%	PValue	Genes	List Total	Pop Hits	Pop Total	Fold Enrichment	Bonferroni	Benjamini	FDR
GOTERM_BP_FAT	GO:0008202~steroid metabolic process	5	1.81818	0.420455	788214, 777144, 798933, 804233, 792906	222	202	13528	1.50834	1	0.971654	99.9913
GOTERM_BP_FAT	GO:0008203~cholesterol metabolic process	3	1.09091	0.445108	777144, 798933, 804233	222	92	13528	1.98707	1	0.977258	99.9959
GOTERM_BP_FAT	GO:0016125~sterol metabolic process	3	1.09091	0.493519	777144, 798933, 804233	222	101	13528	1.81001	1	0.984237	99.9991
Annotation Cluster 92	Enrichment Score: 0.328678642718621
Category	Term	Count	%	PValue	Genes	List Total	Pop Hits	Pop Total	Fold Enrichment	Bonferroni	Benjamini	FDR
GOTERM_CC_FAT	GO:0044459~plasma membrane part	43	15.6364	0.388692	787386, 788445, 826739, 792681, 811012, 799424, 825782, 815339, 785871, 776537, 814490, 776276, 794122, 778745, 794243, 776347, 786006, 823746, 791311, 812322, 792672, 810398, 776582, 822350, 778424, 791684, 792731, 820195, 817773, 824665, 796807, 783129, 783725, 779065, 799079, 823526, 823002, 776337, 789102, 774998, 775221, 811140, 804233	233	2203	12782	1.07077	1	0.963921	99.8593
GOTERM_CC_FAT	GO:0005887~integral to plasma membrane	23	8.36364	0.493739	788445, 792731, 811012, 796807, 824665, 785871, 815339, 783725, 794122, 776276, 814490, 776537, 799079, 823526, 776337, 789102, 776347, 791311, 775221, 812322, 810398, 811140, 778424	233	1188	12782	1.06207	1	0.981015	99.9886
GOTERM_CC_FAT	GO:0031226~intrinsic to plasma membrane	23	8.36364	0.538097	788445, 792731, 811012, 796807, 824665, 785871, 815339, 783725, 794122, 776276, 814490, 776537, 799079, 823526, 776337, 789102, 776347, 791311, 775221, 812322, 810398, 811140, 778424	233	1215	12782	1.03847	1	0.987864	99.9967
Annotation Cluster 93	Enrichment Score: 0.3093861102412422
Category	Term	Count	%	PValue	Genes	List Total	Pop Hits	Pop Total	Fold Enrichment	Bonferroni	Benjamini	FDR
GOTERM_BP_FAT	GO:0032270~positive regulation of cellular protein metabolic process	7	2.54545	0.182156	797736, 822984, 791684, 797665, 819748, 794775, 804233	222	233	13528	1.83072	1	0.84672	96.8094
GOTERM_BP_FAT	GO:0031401~positive regulation of protein modification process	6	2.18182	0.191551	797736, 822984, 791684, 797665, 819748, 794775	222	187	13528	1.9552	1	0.85451	97.3824
GOTERM_BP_FAT	GO:0051247~positive regulation of protein metabolic process	7	2.54545	0.206491	797736, 822984, 791684, 797665, 819748, 794775, 804233	222	243	13528	1.75539	1	0.872326	98.0984
GOTERM_BP_FAT	GO:0031399~regulation of protein modification process	8	2.90909	0.209344	797736, 822984, 791684, 797665, 819748, 798933, 794237, 794775	222	295	13528	1.65253	1	0.872794	98.2122
GOTERM_BP_FAT	GO:0007276~gamete generation	7	2.54545	0.628994	822984, 810335, 819748, 772347, 794237, 794775, 822100	222	395	13528	1.0799	1	0.995766	100
GOTERM_BP_FAT	GO:0051726~regulation of cell cycle	6	2.18182	0.632497	822984, 788214, 797665, 819748, 793884, 794775	222	331	13528	1.1046	1	0.995919	100
GOTERM_BP_FAT	GO:0048609~reproductive process in a multicellular organism	8	2.90909	0.687622	822984, 788214, 810335, 819748, 772347, 794237, 794775, 822100	222	487	13528	1.00102	1	0.998075	100
GOTERM_BP_FAT	GO:0032504~multicellular organism reproduction	8	2.90909	0.687622	822984, 788214, 810335, 819748, 772347, 794237, 794775, 822100	222	487	13528	1.00102	1	0.998075	100
GOTERM_BP_FAT	GO:0048610~reproductive cellular process	3	1.09091	0.745859	819748, 794237, 794775	222	162	13528	1.12846	1	0.99921	100
KEGG_PATHWAY	hsa04110:Cell cycle	3	1.09091	0.75473	822984, 819748, 794775	110	125	5085	1.10945	1	0.996766	100
GOTERM_BP_FAT	GO:0019953~sexual reproduction	7	2.54545	0.763536	822984, 810335, 819748, 772347, 794237, 794775, 822100	222	458	13528	0.931351	1	0.999424	100
GOTERM_BP_FAT	GO:0007283~spermatogenesis	4	1.45455	0.882887	822984, 810335, 772347, 822100	222	308	13528	0.791389	1	0.999962	100
GOTERM_BP_FAT	GO:0048232~male gamete generation	4	1.45455	0.882887	822984, 810335, 772347, 822100	222	308	13528	0.791389	1	0.999962	100
Annotation Cluster 94	Enrichment Score: 0.29496941402167326
Category	Term	Count	%	PValue	Genes	List Total	Pop Hits	Pop Total	Fold Enrichment	Bonferroni	Benjamini	FDR
GOTERM_BP_FAT	GO:0035107~appendage morphogenesis	3	1.09091	0.48299	824104, 803644, 787944	222	99	13528	1.84657	1	0.983021	99.9988
GOTERM_BP_FAT	GO:0035108~limb morphogenesis	3	1.09091	0.48299	824104, 803644, 787944	222	99	13528	1.84657	1	0.983021	99.9988
GOTERM_BP_FAT	GO:0060173~limb development	3	1.09091	0.503912	824104, 803644, 787944	222	103	13528	1.77486	1	0.985159	99.9994
GOTERM_BP_FAT	GO:0048736~appendage development	3	1.09091	0.503912	824104, 803644, 787944	222	103	13528	1.77486	1	0.985159	99.9994
GOTERM_BP_FAT	GO:0048598~embryonic morphogenesis	6	2.18182	0.565676	825565, 791684, 824104, 803644, 777404, 787944	222	307	13528	1.19095	1	0.991301	99.9999
Annotation Cluster 95	Enrichment Score: 0.2727478956792938
Category	Term	Count	%	PValue	Genes	List Total	Pop Hits	Pop Total	Fold Enrichment	Bonferroni	Benjamini	FDR
GOTERM_BP_FAT	GO:0065003~macromolecular complex assembly	13	4.72727	0.403844	776464, 823994, 798970, 823371, 778573, 796807, 799424, 793884, 788407, 784692, 798933, 794775, 804233	222	665	13528	1.19125	1	0.968202	99.9858
GOTERM_BP_FAT	GO:0070271~protein complex biogenesis	10	3.63636	0.440033	776464, 788407, 823994, 798970, 823371, 778573, 796807, 793884, 799424, 794775	222	505	13528	1.20667	1	0.976479	99.9952
GOTERM_BP_FAT	GO:0006461~protein complex assembly	10	3.63636	0.440033	776464, 788407, 823994, 798970, 823371, 778573, 796807, 793884, 799424, 794775	222	505	13528	1.20667	1	0.976479	99.9952
GOTERM_BP_FAT	GO:0043933~macromolecular complex subunit organization	13	4.72727	0.494291	776464, 823994, 798970, 823371, 778573, 796807, 799424, 793884, 788407, 784692, 798933, 794775, 804233	222	710	13528	1.11575	1	0.984178	99.9992
GOTERM_BP_FAT	GO:0043623~cellular protein complex assembly	4	1.45455	0.495461	788407, 778573, 793884, 794775	222	162	13528	1.50462	1	0.983989	99.9992
GOTERM_BP_FAT	GO:0034622~cellular macromolecular complex assembly	5	1.81818	0.766993	788407, 778573, 793884, 784692, 794775	222	318	13528	0.958128	1	0.999445	100
GOTERM_BP_FAT	GO:0034621~cellular macromolecular complex subunit organization	5	1.81818	0.839067	788407, 778573, 793884, 784692, 794775	222	357	13528	0.853459	1	0.999864	100
Annotation Cluster 96	Enrichment Score: 0.26473996648293013
Category	Term	Count	%	PValue	Genes	List Total	Pop Hits	Pop Total	Fold Enrichment	Bonferroni	Benjamini	FDR
GOTERM_BP_FAT	GO:0034654~nucleobase, nucleoside, nucleotide and nucleic acid biosynthetic process	5	1.81818	0.387676	808179, 782441, 794775, 785066, 792906	222	193	13528	1.57868	1	0.962418	99.9776
GOTERM_BP_FAT	GO:0034404~nucleobase, nucleoside and nucleotide biosynthetic process	5	1.81818	0.387676	808179, 782441, 794775, 785066, 792906	222	193	13528	1.57868	1	0.962418	99.9776
GOTERM_BP_FAT	GO:0044271~nitrogen compound biosynthetic process	7	2.54545	0.434144	808179, 782441, 809118, 794775, 822350, 785066, 792906	222	325	13528	1.31249	1	0.975447	99.9942
GOTERM_BP_FAT	GO:0009165~nucleotide biosynthetic process	4	1.45455	0.58887	782441, 794775, 785066, 792906	222	186	13528	1.31047	1	0.992952	100
KEGG_PATHWAY	hsa00230:Purine metabolism	4	1.45455	0.643207	789814, 808179, 782441, 785066	110	153	5085	1.20856	1	0.991589	99.999
GOTERM_BP_FAT	GO:0006164~purine nucleotide biosynthetic process	3	1.09091	0.699598	782441, 794775, 792906	222	148	13528	1.23521	1	0.998383	100
GOTERM_BP_FAT	GO:0006163~purine nucleotide metabolic process	3	1.09091	0.811016	782441, 794775, 792906	222	186	13528	0.982854	1	0.999764	100
Annotation Cluster 97	Enrichment Score: 0.18476884878611433
Category	Term	Count	%	PValue	Genes	List Total	Pop Hits	Pop Total	Fold Enrichment	Bonferroni	Benjamini	FDR
GOTERM_MF_FAT	GO:0009055~electron carrier activity	5	1.81818	0.475313	823002, 788214, 788326, 776347, 809118	209	221	12983	1.40542	1	0.987964	99.9899
GOTERM_BP_FAT	GO:0055114~oxidation reduction	10	3.63636	0.722489	823002, 788214, 820667, 826935, 788326, 776347, 809118, 781976, 783684, 822350	222	639	13528	0.95363	1	0.998817	100
SP_PIR_KEYWORDS	oxidoreductase	7	2.54545	0.81261	823002, 788214, 820667, 826935, 788326, 776347, 809118	274	562	19235	0.874386	1	0.995746	100
Annotation Cluster 98	Enrichment Score: 0.18275786830150842
Category	Term	Count	%	PValue	Genes	List Total	Pop Hits	Pop Total	Fold Enrichment	Bonferroni	Benjamini	FDR
GOTERM_MF_FAT	GO:0004672~protein kinase activity	13	4.72727	0.265954	781145, 822143, 826615, 793318, 786716, 815339, 785871, 780631, 774288, 823526, 822879, 826725, 810299	209	606	12983	1.3326	1	0.943955	98.7824
INTERPRO	IPR017441:Protein kinase, ATP binding site	10	3.63636	0.307154	823526, 781145, 826615, 826725, 812322, 793318, 780397, 815339, 785871, 786716	267	455	16659	1.37128	1	0.980855	99.5204
SP_PIR_KEYWORDS	phosphotransferase	5	1.81818	0.319694	774288, 811634, 823526, 826615, 826725	274	201	19235	1.74629	1	0.827676	99.5248
SP_PIR_KEYWORDS	transferase	22	8	0.421415	811634, 774136, 781145, 826615, 794670, 793318, 785871, 786716, 815339, 785311, 785066, 774288, 789814, 800297, 823526, 816165, 808179, 826725, 802910, 775221, 824430, 808598	274	1394	19235	1.1079	1	0.895496	99.9499
UP_SEQ_FEATURE	domain:Protein kinase	8	2.90909	0.50657	823526, 781145, 826615, 826725, 793318, 815339, 785871, 786716	274	469	19113	1.18986	1	0.999835	99.999
UP_SEQ_FEATURE	binding site:ATP	9	3.27273	0.512231	774288, 823526, 781145, 826615, 826725, 793318, 815339, 785871, 786716	274	542	19113	1.1583	1	0.999844	99.9991
SP_PIR_KEYWORDS	kinase	11	4	0.521184	774288, 811634, 823526, 781145, 826615, 786634, 826725, 793318, 815339, 785871, 786716	274	688	19235	1.1224	1	0.942581	99.9964
GOTERM_BP_FAT	GO:0006468~protein amino acid phosphorylation	12	4.36364	0.531292	774288, 823526, 791684, 797665, 781145, 826615, 826725, 793318, 815339, 785871, 786716, 794775	222	667	13528	1.09632	1	0.98822	99.9998
GOTERM_BP_FAT	GO:0016310~phosphorylation	14	5.09091	0.549001	797665, 791684, 781145, 826615, 781976, 793318, 785871, 786716, 815339, 783684, 774288, 823526, 826725, 794775	222	800	13528	1.0664	1	0.989924	99.9999
INTERPRO	IPR002290:Serine/threonine protein kinase	5	1.81818	0.595944	781145, 826615, 826725, 793318, 786716	267	259	16659	1.2045	1	0.999837	99.9998
SP_PIR_KEYWORDS	atp-binding	19	6.90909	0.612834	811634, 781145, 778573, 826615, 814209, 793318, 785871, 786716, 815339, 774288, 809166, 823526, 823356, 824616, 775531, 826725, 812322, 795285, 807009	274	1326	19235	1.00589	1	0.969996	99.9998
UP_SEQ_FEATURE	nucleotide phosphate-binding region:ATP	14	5.09091	0.621437	811634, 781145, 778573, 826615, 793318, 785871, 786716, 815339, 774288, 823526, 809166, 823356, 826725, 807009	274	962	19113	1.01515	1	0.999988	100
INTERPRO	IPR000719:Protein kinase, core	8	2.90909	0.640271	823526, 781145, 826615, 826725, 793318, 815339, 785871, 786716	267	476	16659	1.04863	1	0.999937	100
UP_SEQ_FEATURE	active site:Proton acceptor	9	3.27273	0.726981	823526, 781145, 826615, 826725, 808878, 793318, 815339, 785871, 786716	274	658	19113	0.954102	1	0.999999	100
SMART	SM00220:S_TKc	5	1.81818	0.73246	781145, 826615, 826725, 793318, 786716	174	259	9079	1.0073	1	0.998697	100
GOTERM_MF_FAT	GO:0001882~nucleoside binding	24	8.72727	0.755482	811634, 781145, 801375, 778573, 826615, 814209, 789087, 793318, 785871, 786716, 815339, 785066, 774288, 809166, 823526, 823356, 824616, 775531, 808179, 826725, 809118, 812322, 795285, 807009	209	1612	12983	0.924858	1	0.999875	100
GOTERM_MF_FAT	GO:0032559~adenyl ribonucleotide binding	22	8	0.773655	811634, 781145, 801375, 778573, 826615, 814209, 789087, 793318, 785871, 786716, 815339, 774288, 809166, 823526, 823356, 824616, 775531, 808179, 826725, 812322, 795285, 807009	209	1497	12983	0.912914	1	0.999914	100
GOTERM_MF_FAT	GO:0030554~adenyl nucleotide binding	23	8.36364	0.787146	811634, 781145, 801375, 778573, 826615, 814209, 789087, 793318, 785871, 786716, 815339, 774288, 809166, 823526, 823356, 824616, 775531, 808179, 826725, 809118, 812322, 795285, 807009	209	1577	12983	0.905993	1	0.999924	100
SP_PIR_KEYWORDS	serine/threonine-protein kinase	5	1.81818	0.792455	781145, 826615, 826725, 793318, 786716	274	381	19235	0.921269	1	0.994563	100
GOTERM_MF_FAT	GO:0001883~purine nucleoside binding	23	8.36364	0.809703	811634, 781145, 801375, 778573, 826615, 814209, 789087, 793318, 785871, 786716, 815339, 774288, 809166, 823526, 823356, 824616, 775531, 808179, 826725, 809118, 812322, 795285, 807009	209	1601	12983	0.892412	1	0.999944	100
GOTERM_BP_FAT	GO:0006796~phosphate metabolic process	14	5.09091	0.81186	797665, 791684, 781145, 826615, 781976, 793318, 785871, 786716, 815339, 783684, 774288, 823526, 826725, 794775	222	973	13528	0.87679	1	0.999764	100
GOTERM_BP_FAT	GO:0006793~phosphorus metabolic process	14	5.09091	0.81186	797665, 791684, 781145, 826615, 781976, 793318, 785871, 786716, 815339, 783684, 774288, 823526, 826725, 794775	222	973	13528	0.87679	1	0.999764	100
GOTERM_MF_FAT	GO:0005524~ATP binding	21	7.63636	0.819284	811634, 781145, 801375, 778573, 826615, 814209, 789087, 793318, 785871, 786716, 815339, 774288, 809166, 823526, 823356, 824616, 775531, 826725, 812322, 795285, 807009	209	1477	12983	0.883217	1	0.999953	100
INTERPRO	IPR008271:Serine/threonine protein kinase, active site	5	1.81818	0.820221	781145, 826615, 826725, 793318, 786716	267	354	16659	0.881261	1	1	100
INTERPRO	IPR017442:Serine/threonine protein kinase-related	5	1.81818	0.828494	781145, 826615, 826725, 793318, 786716	267	359	16659	0.868987	1	1	100
SP_PIR_KEYWORDS	nucleotide-binding	21	7.63636	0.829736	811634, 781145, 782441, 778573, 826615, 814209, 793318, 785871, 786716, 815339, 774288, 809166, 823526, 823356, 824616, 775531, 794243, 826725, 812322, 795285, 807009	274	1686	19235	0.874386	1	0.996734	100
GOTERM_MF_FAT	GO:0004674~protein serine/threonine kinase activity	5	1.81818	0.917553	781145, 826615, 826725, 793318, 786716	209	430	12983	0.722321	1	0.999997	100
GOTERM_MF_FAT	GO:0032553~ribonucleotide binding	24	8.72727	0.921069	811634, 781145, 801375, 782441, 778573, 826615, 814209, 789087, 793318, 785871, 786716, 815339, 774288, 809166, 823526, 823356, 824616, 775531, 808179, 794243, 826725, 812322, 795285, 807009	209	1836	12983	0.812021	1	0.999997	100
GOTERM_MF_FAT	GO:0032555~purine ribonucleotide binding	24	8.72727	0.921069	811634, 781145, 801375, 782441, 778573, 826615, 814209, 789087, 793318, 785871, 786716, 815339, 774288, 809166, 823526, 823356, 824616, 775531, 808179, 794243, 826725, 812322, 795285, 807009	209	1836	12983	0.812021	1	0.999997	100
GOTERM_MF_FAT	GO:0017076~purine nucleotide binding	25	9.09091	0.926591	811634, 801375, 782441, 814209, 789087, 815339, 785871, 823356, 794243, 808179, 826725, 809118, 812322, 795285, 807009, 781145, 778573, 826615, 793318, 786716, 774288, 823526, 809166, 824616, 775531	209	1918	12983	0.809693	1	0.999998	100
GOTERM_MF_FAT	GO:0000166~nucleotide binding	25	9.09091	0.991954	811634, 801375, 782441, 814209, 789087, 815339, 785871, 823356, 794243, 808179, 826725, 809118, 812322, 795285, 807009, 781145, 778573, 826615, 793318, 786716, 774288, 823526, 809166, 824616, 775531	209	2245	12983	0.691755	1	1	100
Annotation Cluster 99	Enrichment Score: 0.17053072888267728
Category	Term	Count	%	PValue	Genes	List Total	Pop Hits	Pop Total	Fold Enrichment	Bonferroni	Benjamini	FDR
GOTERM_CC_FAT	GO:0045202~synapse	8	2.90909	0.463231	817326, 824665, 783129, 825782, 792672, 800018, 776537, 822350	233	355	12782	1.23624	1	0.978716	99.9752
GOTERM_CC_FAT	GO:0045211~postsynaptic membrane	3	1.09091	0.706776	824665, 800018, 776537	233	135	12782	1.21907	1	0.997454	100
GOTERM_CC_FAT	GO:0044456~synapse part	3	1.09091	0.940433	824665, 800018, 776537	233	246	12782	0.669005	1	0.999934	100
Annotation Cluster 100	Enrichment Score: 0.16580273065516565
Category	Term	Count	%	PValue	Genes	List Total	Pop Hits	Pop Total	Fold Enrichment	Bonferroni	Benjamini	FDR
GOTERM_BP_FAT	GO:0045333~cellular respiration	4	1.45455	0.211384	781976, 783684, 822350, 780849	222	97	13528	2.51286	1	0.874474	98.2896
GOTERM_BP_FAT	GO:0022904~respiratory electron transport chain	3	1.09091	0.281142	781976, 783684, 822350	222	64	13528	2.85642	1	0.917235	99.6501
GOTERM_BP_FAT	GO:0015980~energy derivation by oxidation of organic compounds	4	1.45455	0.41906	781976, 783684, 822350, 780849	222	144	13528	1.69269	1	0.971549	99.9909
GOTERM_CC_FAT	GO:0005741~mitochondrial outer membrane	3	1.09091	0.488388	823002, 803343, 795285	233	90	12782	1.82861	1	0.981332	99.9869
GOTERM_BP_FAT	GO:0022900~electron transport chain	3	1.09091	0.558558	781976, 783684, 822350	222	114	13528	1.6036	1	0.990971	99.9999
GOTERM_CC_FAT	GO:0031968~organelle outer membrane	3	1.09091	0.566082	823002, 803343, 795285	233	104	12782	1.58245	1	0.990708	99.9985
GOTERM_CC_FAT	GO:0019867~outer membrane	3	1.09091	0.586672	823002, 803343, 795285	233	108	12782	1.52384	1	0.992244	99.9992
GOTERM_CC_FAT	GO:0044455~mitochondrial membrane part	3	1.09091	0.66607	803343, 781976, 783684	233	125	12782	1.3166	1	0.996363	100
GOTERM_CC_FAT	GO:0031966~mitochondrial membrane	6	2.18182	0.846997	823002, 803343, 781976, 795285, 783684, 822350	233	394	12782	0.835407	1	0.999611	100
GOTERM_CC_FAT	GO:0005740~mitochondrial envelope	6	2.18182	0.8818	823002, 803343, 781976, 795285, 783684, 822350	233	419	12782	0.785561	1	0.999787	100
GOTERM_BP_FAT	GO:0006091~generation of precursor metabolites and energy	4	1.45455	0.889404	781976, 783684, 822350, 780849	222	313	13528	0.778747	1	0.999967	100
GOTERM_CC_FAT	GO:0005743~mitochondrial inner membrane	4	1.45455	0.919357	781976, 795285, 783684, 822350	233	306	12782	0.717103	1	0.999902	100
GOTERM_CC_FAT	GO:0044429~mitochondrial part	8	2.90909	0.919737	774288, 823002, 803343, 814209, 781976, 795285, 783684, 822350	233	595	12782	0.737592	1	0.999892	100
GOTERM_CC_FAT	GO:0019866~organelle inner membrane	4	1.45455	0.940681	781976, 795285, 783684, 822350	233	329	12782	0.666971	1	0.999928	100
GOTERM_CC_FAT	GO:0031090~organelle membrane	14	5.09091	0.96643	803343, 781976, 800018, 783684, 773231, 816165, 823002, 806698, 777144, 824430, 795285, 803417, 822350, 808598	233	1096	12782	0.700746	1	0.99998	100
GOTERM_CC_FAT	GO:0031967~organelle envelope	7	2.54545	0.971753	823002, 803343, 793884, 781976, 795285, 783684, 822350	233	620	12782	0.619369	1	0.999987	100
GOTERM_CC_FAT	GO:0031975~envelope	7	2.54545	0.972404	823002, 803343, 793884, 781976, 795285, 783684, 822350	233	622	12782	0.617377	1	0.999987	100
SP_PIR_KEYWORDS	mitochondrion	7	2.54545	0.979792	774288, 823002, 803343, 814209, 781976, 795285, 783684	274	832	19235	0.590631	1	0.99999	100
GOTERM_CC_FAT	GO:0005739~mitochondrion	11	4	0.995857	774288, 823002, 788214, 775531, 803343, 814209, 785217, 781976, 795285, 783684, 822350	233	1087	12782	0.555144	1	1	100
Annotation Cluster 101	Enrichment Score: 0.16509459484640743
Category	Term	Count	%	PValue	Genes	List Total	Pop Hits	Pop Total	Fold Enrichment	Bonferroni	Benjamini	FDR
UP_SEQ_FEATURE	metal ion-binding site:Magnesium	3	1.09091	0.495362	810266, 782441, 808878	274	116	19113	1.80402	1	0.9998	99.9985
SP_PIR_KEYWORDS	magnesium	6	2.18182	0.755039	810266, 782441, 824665, 808878, 810398, 795285	274	442	19235	0.952951	1	0.991667	100
GOTERM_MF_FAT	GO:0000287~magnesium ion binding	6	2.18182	0.854721	810266, 782441, 824665, 808878, 810398, 795285	209	452	12983	0.824597	1	0.999983	100
Annotation Cluster 102	Enrichment Score: 0.16483678057014636
Category	Term	Count	%	PValue	Genes	List Total	Pop Hits	Pop Total	Fold Enrichment	Bonferroni	Benjamini	FDR
GOTERM_CC_FAT	GO:0044431~Golgi apparatus part	7	2.54545	0.445651	816165, 806698, 826848, 808878, 800018, 824430, 794775	233	294	12782	1.30615	1	0.97596	99.9619
GOTERM_CC_FAT	GO:0000139~Golgi membrane	4	1.45455	0.660016	816165, 806698, 800018, 824430	233	186	12782	1.17975	1	0.99638	99.9999
GOTERM_CC_FAT	GO:0005794~Golgi apparatus	14	5.09091	0.806911	791684, 774136, 801375, 796807, 826848, 808878, 816145, 800018, 816165, 806698, 826725, 824430, 794775, 804233	233	872	12782	0.880754	1	0.999157	100
SP_PIR_KEYWORDS	golgi apparatus	6	2.18182	0.923163	774136, 816165, 806698, 808878, 800018, 824430	274	588	19235	0.716334	1	0.999674	100
Annotation Cluster 103	Enrichment Score: 0.1525947336997235
Category	Term	Count	%	PValue	Genes	List Total	Pop Hits	Pop Total	Fold Enrichment	Bonferroni	Benjamini	FDR
SP_PIR_KEYWORDS	cell cycle	9	3.27273	0.329849	822984, 799959, 811012, 819748, 793884, 808878, 794237, 782475, 822100	274	461	19235	1.37051	1	0.832209	99.6144
GOTERM_BP_FAT	GO:0051329~interphase of mitotic cell cycle	3	1.09091	0.503912	822984, 819748, 793884	222	103	13528	1.77486	1	0.985159	99.9994
SP_PIR_KEYWORDS	cell division	5	1.81818	0.518203	822984, 819748, 793884, 782475, 822100	274	264	19235	1.32956	1	0.942841	99.9961
GOTERM_BP_FAT	GO:0051325~interphase	3	1.09091	0.519242	822984, 819748, 793884	222	106	13528	1.72463	1	0.986857	99.9996
GOTERM_BP_FAT	GO:0051301~cell division	6	2.18182	0.5323	788407, 822984, 819748, 793884, 782475, 822100	222	295	13528	1.2394	1	0.98821	99.9998
GOTERM_BP_FAT	GO:0051726~regulation of cell cycle	6	2.18182	0.632497	822984, 788214, 797665, 819748, 793884, 794775	222	331	13528	1.1046	1	0.995919	100
GOTERM_BP_FAT	GO:0022402~cell cycle process	9	3.27273	0.709679	788407, 822984, 799959, 819748, 793884, 772471, 794775, 782475, 822100	222	565	13528	0.970677	1	0.998578	100
GOTERM_BP_FAT	GO:0007049~cell cycle	12	4.36364	0.728902	788407, 822984, 799959, 811012, 819748, 793884, 772471, 808878, 794237, 794775, 782475, 822100	222	776	13528	0.942324	1	0.998934	100
SP_PIR_KEYWORDS	mitosis	3	1.09091	0.735767	819748, 793884, 782475	274	183	19235	1.15083	1	0.990055	100
GOTERM_BP_FAT	GO:0007067~mitosis	3	1.09091	0.877897	819748, 793884, 782475	222	220	13528	0.830958	1	0.999955	100
GOTERM_BP_FAT	GO:0000280~nuclear division	3	1.09091	0.877897	819748, 793884, 782475	222	220	13528	0.830958	1	0.999955	100
GOTERM_BP_FAT	GO:0000087~M phase of mitotic cell cycle	3	1.09091	0.884145	819748, 793884, 782475	222	224	13528	0.81612	1	0.999963	100
GOTERM_BP_FAT	GO:0048285~organelle fission	3	1.09091	0.891541	819748, 793884, 782475	222	229	13528	0.7983	1	0.999969	100
GOTERM_BP_FAT	GO:0000279~M phase	4	1.45455	0.908143	819748, 793884, 782475, 822100	222	329	13528	0.740875	1	0.999983	100
GOTERM_BP_FAT	GO:0022403~cell cycle phase	5	1.81818	0.910283	822984, 819748, 793884, 782475, 822100	222	414	13528	0.735953	1	0.999985	100
GOTERM_CC_FAT	GO:0015630~microtubule cytoskeleton	7	2.54545	0.937366	788407, 809166, 819748, 793884, 807009, 782475, 807966	233	549	12782	0.699469	1	0.999937	100
GOTERM_BP_FAT	GO:0000278~mitotic cell cycle	4	1.45455	0.943783	822984, 819748, 793884, 782475	222	370	13528	0.658778	1	0.999998	100
Annotation Cluster 104	Enrichment Score: 0.14358485637811222
Category	Term	Count	%	PValue	Genes	List Total	Pop Hits	Pop Total	Fold Enrichment	Bonferroni	Benjamini	FDR
GOTERM_BP_FAT	GO:0016044~membrane organization	7	2.54545	0.593871	810335, 780010, 806404, 803343, 783075, 787480, 804233	222	381	13528	1.11958	1	0.993322	100
GOTERM_BP_FAT	GO:0010324~membrane invagination	4	1.45455	0.700833	806404, 783075, 787480, 804233	222	220	13528	1.10794	1	0.99839	100
GOTERM_BP_FAT	GO:0006897~endocytosis	4	1.45455	0.700833	806404, 783075, 787480, 804233	222	220	13528	1.10794	1	0.99839	100
GOTERM_BP_FAT	GO:0016192~vesicle-mediated transport	7	2.54545	0.913564	823994, 806404, 783075, 787480, 825782, 792672, 804233	222	576	13528	0.740553	1	0.999986	100
Annotation Cluster 105	Enrichment Score: 0.14208644651760802
Category	Term	Count	%	PValue	Genes	List Total	Pop Hits	Pop Total	Fold Enrichment	Bonferroni	Benjamini	FDR
GOTERM_CC_FAT	GO:0000267~cell fraction	19	6.90909	0.687669	820667, 796346, 783075, 783129, 825782, 792906, 779065, 788214, 809878, 817522, 776347, 816612, 784645, 798409, 812322, 788728, 795285, 822350, 815982	233	1083	12782	0.962428	1	0.997143	100
GOTERM_CC_FAT	GO:0005624~membrane fraction	14	5.09091	0.715282	820667, 783075, 825782, 783129, 779065, 788214, 776347, 784645, 798409, 816612, 812322, 788728, 795285, 822350	233	809	12782	0.949341	1	0.997565	100
GOTERM_CC_FAT	GO:0005626~insoluble fraction	14	5.09091	0.761876	820667, 783075, 825782, 783129, 779065, 788214, 776347, 784645, 798409, 816612, 812322, 788728, 795285, 822350	233	839	12782	0.915396	1	0.998272	100
Annotation Cluster 106	Enrichment Score: 0.11319076339248071
Category	Term	Count	%	PValue	Genes	List Total	Pop Hits	Pop Total	Fold Enrichment	Bonferroni	Benjamini	FDR
KEGG_PATHWAY	hsa04142:Lysosome	4	1.45455	0.461102	787756, 805355, 804338, 821997	110	117	5085	1.58042	1	0.980575	99.898
GOTERM_CC_FAT	GO:0005764~lysosome	3	1.09091	0.899192	805355, 804338, 821997	233	211	12782	0.779977	1	0.999839	100
GOTERM_CC_FAT	GO:0000323~lytic vacuole	3	1.09091	0.899192	805355, 804338, 821997	233	211	12782	0.779977	1	0.999839	100
GOTERM_CC_FAT	GO:0005773~vacuole	3	1.09091	0.94566	805355, 804338, 821997	233	252	12782	0.653076	1	0.99994	100
Annotation Cluster 107	Enrichment Score: 0.08597486825863648
Category	Term	Count	%	PValue	Genes	List Total	Pop Hits	Pop Total	Fold Enrichment	Bonferroni	Benjamini	FDR
SP_PIR_KEYWORDS	microtubule	4	1.45455	0.639657	788407, 809166, 807009, 807416	274	231	19235	1.2156	1	0.976154	99.9999
GOTERM_BP_FAT	GO:0007017~microtubule-based process	4	1.45455	0.785903	788407, 809166, 807009, 807416	222	253	13528	0.96343	1	0.999601	100
GOTERM_CC_FAT	GO:0015630~microtubule cytoskeleton	7	2.54545	0.937366	788407, 809166, 819748, 793884, 807009, 782475, 807966	233	549	12782	0.699469	1	0.999937	100
GOTERM_CC_FAT	GO:0005874~microtubule	3	1.09091	0.961336	788407, 809166, 807009	233	274	12782	0.600639	1	0.999972	100
Annotation Cluster 108	Enrichment Score: 0.08547038022901858
Category	Term	Count	%	PValue	Genes	List Total	Pop Hits	Pop Total	Fold Enrichment	Bonferroni	Benjamini	FDR
UP_SEQ_FEATURE	domain:SH3	3	1.09091	0.722078	822356, 778205, 778937	274	177	19113	1.1823	1	0.999999	100
SP_PIR_KEYWORDS	sh3 domain	3	1.09091	0.801692	822356, 778205, 778937	274	210	19235	1.00287	1	0.995107	100
INTERPRO	IPR001452:Src homology-3 domain	3	1.09091	0.857193	822356, 778205, 778937	267	213	16659	0.878778	1	1	100
SMART	SM00326:SH3	3	1.09091	0.917167	822356, 778205, 778937	174	213	9079	0.734904	1	0.999991	100
Annotation Cluster 109	Enrichment Score: 0.05601978308248794
Category	Term	Count	%	PValue	Genes	List Total	Pop Hits	Pop Total	Fold Enrichment	Bonferroni	Benjamini	FDR
GOTERM_BP_FAT	GO:0010629~negative regulation of gene expression	8	2.90909	0.721298	793905, 803343, 793884, 781152, 789087, 794775, 773078, 815982	222	504	13528	0.967253	1	0.998812	100
GOTERM_BP_FAT	GO:0016481~negative regulation of transcription	7	2.54545	0.765346	793905, 793884, 781152, 789087, 794775, 773078, 815982	222	459	13528	0.929321	1	0.999435	100
GOTERM_BP_FAT	GO:0009890~negative regulation of biosynthetic process	8	2.90909	0.832155	793905, 793884, 781152, 789087, 794775, 773078, 815982, 804233	222	573	13528	0.850777	1	0.999844	100
GOTERM_BP_FAT	GO:0045934~negative regulation of nucleobase, nucleoside, nucleotide and nucleic acid metabolic process	7	2.54545	0.847207	793905, 793884, 781152, 789087, 794775, 773078, 815982	222	512	13528	0.833122	1	0.999882	100
GOTERM_BP_FAT	GO:0010605~negative regulation of macromolecule metabolic process	10	3.63636	0.853763	810335, 793905, 803343, 824665, 793884, 781152, 789087, 794775, 773078, 815982	222	734	13528	0.830204	1	0.999902	100
GOTERM_BP_FAT	GO:0051172~negative regulation of nitrogen compound metabolic process	7	2.54545	0.856061	793905, 793884, 781152, 789087, 794775, 773078, 815982	222	519	13528	0.821885	1	0.999907	100
GOTERM_BP_FAT	GO:0010558~negative regulation of macromolecule biosynthetic process	7	2.54545	0.887377	793905, 793884, 781152, 789087, 794775, 773078, 815982	222	547	13528	0.779815	1	0.999966	100
GOTERM_BP_FAT	GO:0031327~negative regulation of cellular biosynthetic process	7	2.54545	0.900756	793905, 793884, 781152, 789087, 794775, 773078, 815982	222	561	13528	0.760354	1	0.999978	100
GOTERM_BP_FAT	GO:0006357~regulation of transcription from RNA polymerase II promoter	9	3.27273	0.912837	797736, 791684, 785964, 817522, 793905, 781152, 789087, 794775, 773078	222	727	13528	0.754377	1	0.999986	100
GOTERM_BP_FAT	GO:0000122~negative regulation of transcription from RNA polymerase II promoter	3	1.09091	0.934069	793905, 781152, 773078	222	266	13528	0.687259	1	0.999996	100
GOTERM_BP_FAT	GO:0045892~negative regulation of transcription, DNA-dependent	3	1.09091	0.981432	793905, 781152, 773078	222	356	13528	0.513514	1	1	100
GOTERM_BP_FAT	GO:0051253~negative regulation of RNA metabolic process	3	1.09091	0.982975	793905, 781152, 773078	222	362	13528	0.505002	1	1	100
GOTERM_CC_FAT	GO:0044451~nucleoplasm part	3	1.09091	0.999641	793905, 781152, 789087	233	555	12782	0.296532	1	1	100
Annotation Cluster 110	Enrichment Score: 0.051805074886332715
Category	Term	Count	%	PValue	Genes	List Total	Pop Hits	Pop Total	Fold Enrichment	Bonferroni	Benjamini	FDR
GOTERM_CC_FAT	GO:0005789~endoplasmic reticulum membrane	4	1.45455	0.870203	777144, 800018, 803417, 808598	233	269	12782	0.815738	1	0.99978	100
GOTERM_CC_FAT	GO:0044432~endoplasmic reticulum part	5	1.81818	0.879221	777144, 798933, 800018, 803417, 808598	233	347	12782	0.790466	1	0.999816	100
GOTERM_CC_FAT	GO:0042175~nuclear envelope-endoplasmic reticulum network	4	1.45455	0.89267	777144, 800018, 803417, 808598	233	284	12782	0.772653	1	0.999817	100
GOTERM_CC_FAT	GO:0012505~endomembrane system	11	4	0.908595	787386, 773231, 816165, 803343, 806698, 793884, 777144, 800018, 824430, 803417, 808598	233	782	12782	0.771665	1	0.999876	100
Annotation Cluster 111	Enrichment Score: 0.04883571600540659
Category	Term	Count	%	PValue	Genes	List Total	Pop Hits	Pop Total	Fold Enrichment	Bonferroni	Benjamini	FDR
SP_PIR_KEYWORDS	oxidoreductase	7	2.54545	0.81261	823002, 788214, 820667, 826935, 788326, 776347, 809118	274	562	19235	0.874386	1	0.995746	100
SP_PIR_KEYWORDS	iron	3	1.09091	0.91478	788214, 826935, 809118	274	285	19235	0.738955	1	0.999577	100
GOTERM_MF_FAT	GO:0005506~iron ion binding	3	1.09091	0.96005	788214, 826935, 809118	209	308	12983	0.605061	1	1	100
Annotation Cluster 112	Enrichment Score: 0.04402387250477609
Category	Term	Count	%	PValue	Genes	List Total	Pop Hits	Pop Total	Fold Enrichment	Bonferroni	Benjamini	FDR
GOTERM_MF_FAT	GO:0003713~transcription coactivator activity	3	1.09091	0.860748	810176, 803177, 780849	209	214	12983	0.870836	1	0.999984	100
GOTERM_MF_FAT	GO:0008134~transcription factor binding	6	2.18182	0.918217	810176, 793884, 773237, 773078, 803177, 780849	209	513	12983	0.726545	1	0.999997	100
GOTERM_MF_FAT	GO:0003712~transcription cofactor activity	4	1.45455	0.933484	810176, 773237, 803177, 780849	209	363	12983	0.684514	1	0.999998	100
Annotation Cluster 113	Enrichment Score: 0.031245821402465748
Category	Term	Count	%	PValue	Genes	List Total	Pop Hits	Pop Total	Fold Enrichment	Bonferroni	Benjamini	FDR
GOTERM_MF_FAT	GO:0022836~gated channel activity	4	1.45455	0.877586	811012, 824665, 796807, 776537	209	310	12983	0.801543	1	0.999991	100
GOTERM_MF_FAT	GO:0022838~substrate specific channel activity	5	1.81818	0.885154	776337, 811012, 824665, 796807, 776537	209	398	12983	0.780397	1	0.999993	100
GOTERM_BP_FAT	GO:0006811~ion transport	10	3.63636	0.886703	776337, 811012, 824665, 796807, 784645, 826638, 776537, 822350, 773078, 778424	222	768	13528	0.79345	1	0.999966	100
GOTERM_CC_FAT	GO:0034702~ion channel complex	3	1.09091	0.889878	811012, 796807, 776537	233	205	12782	0.802805	1	0.99982	100
GOTERM_MF_FAT	GO:0015267~channel activity	5	1.81818	0.900491	776337, 811012, 824665, 796807, 776537	209	412	12983	0.753879	1	0.999996	100
GOTERM_MF_FAT	GO:0022803~passive transmembrane transporter activity	5	1.81818	0.901514	776337, 811012, 824665, 796807, 776537	209	413	12983	0.752053	1	0.999996	100
GOTERM_MF_FAT	GO:0005261~cation channel activity	3	1.09091	0.937398	811012, 824665, 796807	209	275	12983	0.677669	1	0.999998	100
SP_PIR_KEYWORDS	ionic channel	3	1.09091	0.942218	824665, 796807, 776537	274	318	19235	0.662271	1	0.999835	100
GOTERM_MF_FAT	GO:0005216~ion channel activity	4	1.45455	0.949497	811012, 824665, 796807, 776537	209	386	12983	0.643727	1	0.999999	100
SP_PIR_KEYWORDS	ion transport	5	1.81818	0.965947	824665, 796807, 826615, 776537, 778424	274	578	19235	0.607273	1	0.999958	100
GOTERM_BP_FAT	GO:0015672~monovalent inorganic cation transport	3	1.09091	0.968028	811012, 796807, 778424	222	318	13528	0.574877	1	1	100
GOTERM_MF_FAT	GO:0046873~metal ion transmembrane transporter activity	3	1.09091	0.969712	811012, 824665, 796807	209	328	12983	0.568167	1	1	100
GOTERM_BP_FAT	GO:0006812~cation transport	5	1.81818	0.98174	776337, 811012, 796807, 773078, 778424	222	553	13528	0.550967	1	1	100
GOTERM_BP_FAT	GO:0030001~metal ion transport	4	1.45455	0.983196	811012, 796807, 773078, 778424	222	465	13528	0.524189	1	1	100
Annotation Cluster 114	Enrichment Score: 0.02988182243485616
Category	Term	Count	%	PValue	Genes	List Total	Pop Hits	Pop Total	Fold Enrichment	Bonferroni	Benjamini	FDR
GOTERM_CC_FAT	GO:0005813~centrosome	3	1.09091	0.916918	788407, 819748, 807966	233	224	12782	0.73471	1	0.999903	100
GOTERM_CC_FAT	GO:0015630~microtubule cytoskeleton	7	2.54545	0.937366	788407, 809166, 819748, 793884, 807009, 782475, 807966	233	549	12782	0.699469	1	0.999937	100
GOTERM_CC_FAT	GO:0005815~microtubule organizing center	3	1.09091	0.946487	788407, 819748, 807966	233	253	12782	0.650494	1	0.999936	100
Annotation Cluster 115	Enrichment Score: 0.02971971256381971
Category	Term	Count	%	PValue	Genes	List Total	Pop Hits	Pop Total	Fold Enrichment	Bonferroni	Benjamini	FDR
GOTERM_CC_FAT	GO:0000785~chromatin	3	1.09091	0.881515	793884, 784692, 773078	233	200	12782	0.822876	1	0.999809	100
GOTERM_CC_FAT	GO:0005694~chromosome	6	2.18182	0.92431	793884, 814209, 825782, 784692, 822100, 773078	233	460	12782	0.715544	1	0.999903	100
GOTERM_BP_FAT	GO:0051276~chromosome organization	5	1.81818	0.959175	803343, 793884, 784692, 794237, 822100	222	485	13528	0.628216	1	0.999999	100
GOTERM_CC_FAT	GO:0044427~chromosomal part	4	1.45455	0.973142	793884, 784692, 822100, 773078	233	386	12782	0.568481	1	0.999986	100
Annotation Cluster 116	Enrichment Score: 0.017409454217634592
Category	Term	Count	%	PValue	Genes	List Total	Pop Hits	Pop Total	Fold Enrichment	Bonferroni	Benjamini	FDR
SP_PIR_KEYWORDS	activator	7	2.54545	0.750845	772992, 807800, 785964, 781152, 794237, 813387, 780849	274	520	19235	0.94501	1	0.991534	100
GOTERM_BP_FAT	GO:0006357~regulation of transcription from RNA polymerase II promoter	9	3.27273	0.912837	797736, 791684, 785964, 817522, 793905, 781152, 789087, 794775, 773078	222	727	13528	0.754377	1	0.999986	100
GOTERM_MF_FAT	GO:0043565~sequence-specific DNA binding	7	2.54545	0.928161	810176, 772992, 785964, 793905, 781152, 794237, 773078	209	607	12983	0.716371	1	0.999998	100
SP_PIR_KEYWORDS	dna-binding	21	7.63636	0.930333	793761, 772992, 799959, 826935, 795791, 814209, 789087, 794237, 813387, 822100, 773237, 773078, 780849, 810176, 789814, 807800, 785964, 793905, 781152, 784692, 807966	274	1868	19235	0.789195	1	0.999744	100
GOTERM_MF_FAT	GO:0003700~transcription factor activity	10	3.63636	0.97786	810176, 772992, 785964, 793905, 781152, 789087, 786716, 773237, 773078, 780849	209	975	12983	0.637124	1	1	100
GOTERM_MF_FAT	GO:0030528~transcription regulator activity	16	5.81818	0.987373	772992, 789087, 786716, 794237, 773237, 773078, 780849, 810176, 807800, 785964, 817522, 793905, 781152, 794775, 815982, 803177	209	1512	12983	0.65735	1	1	100
GOTERM_MF_FAT	GO:0003677~DNA binding	23	8.36364	0.9989	793761, 787607, 772992, 799959, 826935, 795791, 814209, 789087, 786716, 794237, 813387, 822100, 773237, 773078, 780849, 810176, 789814, 807800, 785964, 793905, 781152, 784692, 807966	209	2331	12983	0.612935	1	1	100
SP_PIR_KEYWORDS	transcription regulation	14	5.09091	0.999815	772992, 793761, 789087, 794237, 813387, 773078, 780849, 773237, 810176, 807800, 785964, 793905, 781152, 807966	274	2026	19235	0.485099	1	1	100
GOTERM_BP_FAT	GO:0006355~regulation of transcription, DNA-dependent	14	5.09091	0.999865	772992, 791684, 795791, 789087, 773078, 780849, 810176, 797736, 807800, 785964, 793905, 817522, 781152, 794775	222	1773	13528	0.481172	1	1	100
GOTERM_BP_FAT	GO:0051252~regulation of RNA metabolic process	14	5.09091	0.999915	772992, 791684, 795791, 789087, 773078, 780849, 810176, 797736, 807800, 785964, 793905, 817522, 781152, 794775	222	1813	13528	0.470555	1	1	100
GOTERM_BP_FAT	GO:0045449~regulation of transcription	23	8.36364	0.99995	793761, 772992, 797665, 791684, 792731, 793884, 795791, 789087, 786716, 794237, 813387, 773237, 773078, 780849, 797736, 810176, 807800, 785964, 817522, 793905, 781152, 794775, 815982	222	2601	13528	0.53885	1	1	100
SP_PIR_KEYWORDS	Transcription	13	4.72727	0.999957	772992, 793761, 789087, 794237, 813387, 773078, 780849, 773237, 810176, 807800, 785964, 793905, 781152	274	2071	19235	0.440661	1	1	100
GOTERM_BP_FAT	GO:0006350~transcription	14	5.09091	0.999998	793761, 772992, 799959, 789087, 794237, 813387, 773078, 780849, 773237, 810176, 807800, 785964, 793905, 781152	222	2101	13528	0.406053	1	1	100
SP_PIR_KEYWORDS	nucleus	30	10.9091	1	826739, 799959, 826935, 819748, 775494, 789087, 794237, 813387, 773237, 773078, 810176, 776327, 784692, 807966, 772992, 793761, 779869, 793884, 793318, 822100, 780849, 772614, 789814, 807800, 785964, 793905, 781152, 826653, 782475, 815982	274	4283	19235	0.491717	1	1	100
Annotation Cluster 117	Enrichment Score: 0.005733411584435332
Category	Term	Count	%	PValue	Genes	List Total	Pop Hits	Pop Total	Fold Enrichment	Bonferroni	Benjamini	FDR
GOTERM_BP_FAT	GO:0008104~protein localization	9	3.27273	0.978936	825565, 824665, 793884, 783075, 791259, 808600, 794775, 803417, 778442	222	882	13528	0.621805	1	1	100
GOTERM_BP_FAT	GO:0046907~intracellular transport	6	2.18182	0.98448	803343, 791259, 794775, 822350, 803417, 804233	222	657	13528	0.556502	1	1	100
GOTERM_BP_FAT	GO:0006886~intracellular protein transport	3	1.09091	0.985698	791259, 794775, 803417	222	374	13528	0.488799	1	1	100
GOTERM_BP_FAT	GO:0015031~protein transport	7	2.54545	0.987218	793884, 783075, 791259, 808600, 794775, 803417, 778442	222	762	13528	0.559788	1	1	100
GOTERM_BP_FAT	GO:0045184~establishment of protein localization	7	2.54545	0.988179	793884, 783075, 791259, 808600, 794775, 803417, 778442	222	769	13528	0.554693	1	1	100
GOTERM_BP_FAT	GO:0034613~cellular protein localization	3	1.09091	0.991692	791259, 794775, 803417	222	411	13528	0.444795	1	1	100
GOTERM_BP_FAT	GO:0070727~cellular macromolecule localization	3	1.09091	0.992053	791259, 794775, 803417	222	414	13528	0.441572	1	1	100
Annotation Cluster 118	Enrichment Score: 0.002203535071519414
Category	Term	Count	%	PValue	Genes	List Total	Pop Hits	Pop Total	Fold Enrichment	Bonferroni	Benjamini	FDR
GOTERM_BP_FAT	GO:0009057~macromolecule catabolic process	8	2.90909	0.974415	819748, 775531, 803343, 821997, 794775, 807966, 793781, 804233	222	781	13528	0.624194	1	1	100
GOTERM_BP_FAT	GO:0044265~cellular macromolecule catabolic process	6	2.18182	0.993059	819748, 775531, 803343, 807966, 793781, 804233	222	725	13528	0.504306	1	1	100
GOTERM_BP_FAT	GO:0043632~modification-dependent macromolecule catabolic process	3	1.09091	0.999302	819748, 807966, 793781	222	574	13528	0.318486	1	1	100
GOTERM_BP_FAT	GO:0019941~modification-dependent protein catabolic process	3	1.09091	0.999302	819748, 807966, 793781	222	574	13528	0.318486	1	1	100
GOTERM_BP_FAT	GO:0051603~proteolysis involved in cellular protein catabolic process	3	1.09091	0.999535	819748, 807966, 793781	222	600	13528	0.304685	1	1	100
GOTERM_BP_FAT	GO:0044257~cellular protein catabolic process	3	1.09091	0.999556	819748, 807966, 793781	222	603	13528	0.303169	1	1	100
GOTERM_BP_FAT	GO:0030163~protein catabolic process	3	1.09091	0.999671	819748, 807966, 793781	222	622	13528	0.293908	1	1	100
Annotation Cluster 119	Enrichment Score: 3.125242783835993E-4
Category	Term	Count	%	PValue	Genes	List Total	Pop Hits	Pop Total	Fold Enrichment	Bonferroni	Benjamini	FDR
GOTERM_CC_FAT	GO:0005654~nucleoplasm	8	2.90909	0.997058	789814, 819748, 793905, 803343, 781152, 789087, 784692, 776216	233	882	12782	0.497582	1	1	100
GOTERM_CC_FAT	GO:0043233~organelle lumen	18	6.54545	0.999652	826739, 779869, 819748, 803343, 786214, 793884, 814209, 789087, 776216, 774288, 789814, 793905, 809884, 781152, 816980, 784692, 798933, 794775	233	1820	12782	0.542555	1	1	100
GOTERM_CC_FAT	GO:0031974~membrane-enclosed lumen	18	6.54545	0.999771	826739, 779869, 819748, 803343, 786214, 793884, 814209, 789087, 776216, 774288, 789814, 793905, 809884, 781152, 816980, 784692, 798933, 794775	233	1856	12782	0.532032	1	1	100
GOTERM_CC_FAT	GO:0031981~nuclear lumen	11	4	0.999961	789814, 826739, 819748, 779869, 793905, 803343, 793884, 781152, 789087, 784692, 776216	233	1450	12782	0.416167	1	1	100
GOTERM_CC_FAT	GO:0070013~intracellular organelle lumen	15	5.45455	0.999964	826739, 779869, 819748, 803343, 793884, 814209, 789087, 776216, 774288, 789814, 793905, 781152, 784692, 798933, 794775	233	1779	12782	0.462549	1	1	100

## Sheet: LOWEST IN YOUNG
Annotation Cluster 1	Enrichment Score: 1.9124192606653396
Category	Term	Count	%	PValue	Genes	List Total	Pop Hits	Pop Total	Fold Enrichment	Bonferroni	Benjamini	FDR
SP_PIR_KEYWORDS	cell adhesion	8	13.7931	0.00023898	776315, 801278, 773187, 796514, 799110, 798186, 803328, 782974	58	422	19235	6.28697	0.039358	0.039358	0.290581
GOTERM_BP_FAT	GO:0007155~cell adhesion	8	13.7931	0.00886289	776315, 801278, 773187, 796514, 799110, 798186, 803328, 782974	47	700	13528	3.28948	0.993518	0.993518	12.2284
GOTERM_BP_FAT	GO:0022610~biological adhesion	8	13.7931	0.00892945	776315, 801278, 773187, 796514, 799110, 798186, 803328, 782974	47	701	13528	3.28479	0.99376	0.921006	12.3147
GOTERM_CC_FAT	GO:0030054~cell junction	6	10.3448	0.0241418	776315, 773187, 796514, 823059, 803328, 777864	42	518	12782	3.5251	0.957255	0.295508	24.7385
SP_PIR_KEYWORDS	cell junction	5	8.62069	0.0304326	776315, 773187, 796514, 803328, 777864	58	399	19235	4.15586	0.99444	0.477438	31.3594
GOTERM_BP_FAT	GO:0016337~cell-cell adhesion	3	5.17241	0.241331	776315, 803328, 782974	47	276	13528	3.12858	1	0.998075	98.2517
Annotation Cluster 2	Enrichment Score: 1.7896147683967223
Category	Term	Count	%	PValue	Genes	List Total	Pop Hits	Pop Total	Fold Enrichment	Bonferroni	Benjamini	FDR
SP_PIR_KEYWORDS	heparin-binding	4	6.89655	0.000946044	801278, 776910, 803261, 794122	58	65	19235	20.4085	0.147013	0.0764269	1.14578
GOTERM_MF_FAT	GO:0008201~heparin binding	4	6.89655	0.00444784	801278, 776910, 803261, 794122	43	103	12983	11.7254	0.543682	0.543682	5.3233
GOTERM_MF_FAT	GO:0005539~glycosaminoglycan binding	4	6.89655	0.010365	801278, 776910, 803261, 794122	43	140	12983	8.62658	0.840189	0.600237	12.002
GOTERM_MF_FAT	GO:0030247~polysaccharide binding	4	6.89655	0.0133992	801278, 776910, 803261, 794122	43	154	12983	7.84234	0.906912	0.546791	15.2561
GOTERM_MF_FAT	GO:0001871~pattern binding	4	6.89655	0.0133992	801278, 776910, 803261, 794122	43	154	12983	7.84234	0.906912	0.546791	15.2561
GOTERM_CC_FAT	GO:0005615~extracellular space	7	12.069	0.0210095	801278, 799110, 803261, 824568, 805490, 794122, 816629	42	685	12782	3.10998	0.935372	0.323823	21.8807
GOTERM_MF_FAT	GO:0030246~carbohydrate binding	4	6.89655	0.106054	801278, 776910, 803261, 794122	43	354	12983	3.41164	1	0.94032	74.7344
KEGG_PATHWAY	hsa05200:Pathways in cancer	3	5.17241	0.276279	801278, 776910, 803261	17	328	5085	2.73583	0.999691	0.982435	92.7445
Annotation Cluster 3	Enrichment Score: 1.5686887012985868
Category	Term	Count	%	PValue	Genes	List Total	Pop Hits	Pop Total	Fold Enrichment	Bonferroni	Benjamini	FDR
GOTERM_CC_FAT	GO:0044421~extracellular region part	9	15.5172	0.0101555	801278, 799110, 811174, 803916, 803261, 824568, 805490, 794122, 816629	42	960	12782	2.85312	0.731998	0.355268	11.1932
GOTERM_CC_FAT	GO:0005578~proteinaceous extracellular matrix	5	8.62069	0.0188548	801278, 799110, 811174, 803916, 803261	42	320	12782	4.75521	0.91418	0.335852	19.8576
GOTERM_CC_FAT	GO:0031012~extracellular matrix	5	8.62069	0.0240924	801278, 799110, 811174, 803916, 803261	42	345	12782	4.41063	0.956975	0.325137	24.6941
SP_PIR_KEYWORDS	Secreted	11	18.9655	0.0254039	801278, 799110, 776910, 803387, 779660, 811174, 803916, 803261, 824568, 805490, 816629	58	1689	19235	2.15987	0.98674	0.460747	26.8969
SP_PIR_KEYWORDS	extracellular matrix	4	6.89655	0.0346375	801278, 799110, 811174, 803916	58	241	19235	5.50436	0.997321	0.446906	34.8973
GOTERM_CC_FAT	GO:0005576~extracellular region	12	20.6897	0.0476397	801278, 799110, 776910, 803387, 779660, 811174, 803916, 803261, 824568, 805490, 794122, 816629	42	2010	12782	1.81692	0.998158	0.408283	43.3148
GOTERM_CC_FAT	GO:0044420~extracellular matrix part	3	5.17241	0.0540454	801278, 803916, 803261	42	117	12782	7.80342	0.999229	0.400675	47.5936
Annotation Cluster 4	Enrichment Score: 1.5225706666484846
Category	Term	Count	%	PValue	Genes	List Total	Pop Hits	Pop Total	Fold Enrichment	Bonferroni	Benjamini	FDR
GOTERM_CC_FAT	GO:0070161~anchoring junction	5	8.62069	0.00217492	773187, 796514, 823059, 803328, 777864	42	172	12782	8.8469	0.244874	0.244874	2.50029
GOTERM_CC_FAT	GO:0005912~adherens junction	4	6.89655	0.0133121	773187, 796514, 823059, 777864	42	155	12782	7.85376	0.822501	0.350919	14.4314
GOTERM_CC_FAT	GO:0030054~cell junction	6	10.3448	0.0241418	776315, 773187, 796514, 823059, 803328, 777864	42	518	12782	3.5251	0.957255	0.295508	24.7385
SP_PIR_KEYWORDS	cell junction	5	8.62069	0.0304326	776315, 773187, 796514, 803328, 777864	58	399	19235	4.15586	0.99444	0.477438	31.3594
GOTERM_CC_FAT	GO:0005925~focal adhesion	3	5.17241	0.042268	796514, 823059, 777864	42	102	12782	8.95098	0.996194	0.427141	39.483
GOTERM_CC_FAT	GO:0005924~cell-substrate adherens junction	3	5.17241	0.0453024	796514, 823059, 777864	42	106	12782	8.61321	0.997472	0.419394	41.6756
GOTERM_CC_FAT	GO:0030055~cell-substrate junction	3	5.17241	0.0500007	796514, 823059, 777864	42	112	12782	8.15179	0.998662	0.3989	44.9276
GOTERM_CC_FAT	GO:0042995~cell projection	6	10.3448	0.0705576	796514, 799110, 805750, 823059, 777864, 782974	42	697	12782	2.6198	0.99992	0.467017	57.2984
GOTERM_CC_FAT	GO:0016323~basolateral plasma membrane	3	5.17241	0.137852	796514, 823059, 777864	42	203	12782	4.49754	1	0.58094	82.1823
Annotation Cluster 5	Enrichment Score: 1.442166094620482
Category	Term	Count	%	PValue	Genes	List Total	Pop Hits	Pop Total	Fold Enrichment	Bonferroni	Benjamini	FDR
GOTERM_CC_FAT	GO:0044421~extracellular region part	9	15.5172	0.0101555	801278, 799110, 811174, 803916, 803261, 824568, 805490, 794122, 816629	42	960	12782	2.85312	0.731998	0.355268	11.1932
UP_SEQ_FEATURE	disulfide bond	16	27.5862	0.0160236	801278, 826883, 805750, 798186, 776910, 803387, 779660, 775818, 822639, 816629, 776315, 799110, 816505, 811174, 805490, 816063	58	2819	19113	1.87036	0.996495	0.996495	19.8224
SP_PIR_KEYWORDS	glycoprotein	21	36.2069	0.0200924	801278, 779677, 826883, 805750, 776910, 798186, 803387, 775818, 779660, 803328, 824568, 794122, 822639, 816629, 776315, 799110, 811174, 803916, 805490, 803261, 814695	58	4318	19235	1.61288	0.966956	0.573642	21.8957
SP_PIR_KEYWORDS	disulfide bond	16	27.5862	0.0206971	801278, 826883, 805750, 798186, 776910, 803387, 779660, 775818, 822639, 816629, 776315, 799110, 816505, 811174, 805490, 816063	58	2924	19235	1.81471	0.970211	0.504764	22.4806
SP_PIR_KEYWORDS	Secreted	11	18.9655	0.0254039	801278, 799110, 776910, 803387, 779660, 811174, 803916, 803261, 824568, 805490, 816629	58	1689	19235	2.15987	0.98674	0.460747	26.8969
GOTERM_CC_FAT	GO:0005576~extracellular region	12	20.6897	0.0476397	801278, 799110, 776910, 803387, 779660, 811174, 803916, 803261, 824568, 805490, 794122, 816629	42	2010	12782	1.81692	0.998158	0.408283	43.3148
UP_SEQ_FEATURE	glycosylation site:N-linked (GlcNAc...)	19	32.7586	0.0517192	801278, 779677, 826883, 805750, 776910, 798186, 803387, 779660, 775818, 803328, 824568, 822639, 816629, 776315, 799110, 811174, 805490, 803261, 814695	58	4129	19113	1.51639	1	0.999908	51.6305
SP_PIR_KEYWORDS	signal	14	24.1379	0.15462	801278, 805750, 798186, 776910, 803387, 779660, 803328, 822639, 816629, 776315, 799110, 811174, 803916, 805490	58	3250	19235	1.42859	1	0.773542	87.0632
UP_SEQ_FEATURE	signal peptide	14	24.1379	0.160072	801278, 805750, 798186, 776910, 803387, 779660, 803328, 822639, 816629, 776315, 799110, 811174, 803916, 805490	58	3250	19113	1.41953	1	0.999515	90.7982
Annotation Cluster 6	Enrichment Score: 1.4305226168368943
Category	Term	Count	%	PValue	Genes	List Total	Pop Hits	Pop Total	Fold Enrichment	Bonferroni	Benjamini	FDR
SP_PIR_KEYWORDS	developmental protein	9	15.5172	0.00199075	819632, 799110, 805750, 803387, 803261, 824568, 774676, 809188, 811833	58	779	19235	3.8315	0.284504	0.105592	2.39705
GOTERM_BP_FAT	GO:0048514~blood vessel morphogenesis	4	6.89655	0.0347613	805750, 803261, 774676, 809188	47	211	13528	5.45649	1	0.998738	40.4504
GOTERM_BP_FAT	GO:0001568~blood vessel development	4	6.89655	0.050381	805750, 803261, 774676, 809188	47	245	13528	4.69926	1	0.984699	53.1112
GOTERM_BP_FAT	GO:0001944~vasculature development	4	6.89655	0.0534409	805750, 803261, 774676, 809188	47	251	13528	4.58693	1	0.96838	55.2767
GOTERM_BP_FAT	GO:0001525~angiogenesis	3	5.17241	0.0900896	805750, 803261, 809188	47	148	13528	5.83439	1	0.983599	74.9229
SP_PIR_KEYWORDS	differentiation	4	6.89655	0.155574	805750, 803261, 824568, 809188	58	460	19235	2.88381	1	0.758388	87.2398
Annotation Cluster 7	Enrichment Score: 1.1103348366292702
Category	Term	Count	%	PValue	Genes	List Total	Pop Hits	Pop Total	Fold Enrichment	Bonferroni	Benjamini	FDR
GOTERM_BP_FAT	GO:0006886~intracellular protein transport	5	8.62069	0.0377227	776315, 791259, 824722, 803261, 790699	47	374	13528	3.84799	1	0.995665	43.0719
GOTERM_BP_FAT	GO:0034613~cellular protein localization	5	8.62069	0.0503572	776315, 791259, 824722, 803261, 790699	47	411	13528	3.50158	1	0.992358	53.0939
GOTERM_BP_FAT	GO:0070727~cellular macromolecule localization	5	8.62069	0.0514731	776315, 791259, 824722, 803261, 790699	47	414	13528	3.47621	1	0.976217	53.895
GOTERM_BP_FAT	GO:0046907~intracellular transport	6	10.3448	0.0709782	776315, 794622, 791259, 824722, 803261, 790699	47	657	13528	2.62858	1	0.977365	65.9954
GOTERM_BP_FAT	GO:0015031~protein transport	6	10.3448	0.115127	776315, 790939, 791259, 824722, 803261, 790699	47	762	13528	2.26638	1	0.9901	83.3375
GOTERM_BP_FAT	GO:0045184~establishment of protein localization	6	10.3448	0.118465	776315, 790939, 791259, 824722, 803261, 790699	47	769	13528	2.24575	1	0.984975	84.2352
GOTERM_BP_FAT	GO:0008104~protein localization	6	10.3448	0.178452	776315, 790939, 791259, 824722, 803261, 790699	47	882	13528	1.95803	1	0.994998	94.3862
Annotation Cluster 8	Enrichment Score: 0.8922368087021169
Category	Term	Count	%	PValue	Genes	List Total	Pop Hits	Pop Total	Fold Enrichment	Bonferroni	Benjamini	FDR
GOTERM_BP_FAT	GO:0051240~positive regulation of multicellular organismal process	4	6.89655	0.0498797	779660, 803261, 824568, 774676	47	244	13528	4.71852	1	0.996948	52.7472
GOTERM_BP_FAT	GO:0051094~positive regulation of developmental process	4	6.89655	0.0682899	779660, 803261, 824568, 774676	47	278	13528	4.14144	1	0.981749	64.5249
GOTERM_BP_FAT	GO:0007166~cell surface receptor linked signal transduction	7	12.069	0.61803	826883, 776910, 803387, 779660, 803261, 782974, 774676	47	1856	13528	1.08556	1	0.999998	99.9999
Annotation Cluster 9	Enrichment Score: 0.8476354256645807
Category	Term	Count	%	PValue	Genes	List Total	Pop Hits	Pop Total	Fold Enrichment	Bonferroni	Benjamini	FDR
GOTERM_CC_FAT	GO:0044459~plasma membrane part	16	27.5862	0.00237527	801278, 779677, 773187, 826883, 805750, 798186, 782256, 803328, 777864, 824568, 794122, 790699, 776315, 796514, 794622, 823059	42	2203	12782	2.21032	0.264183	0.142202	2.7277
GOTERM_CC_FAT	GO:0005886~plasma membrane	20	34.4828	0.0168053	801278, 779677, 773187, 826883, 805750, 776910, 798186, 803387, 782256, 803328, 824568, 777864, 794122, 822639, 790699, 776315, 796514, 794622, 823059, 782974	42	3777	12782	1.61151	0.887669	0.354197	17.8889
SP_PIR_KEYWORDS	cell membrane	12	20.6897	0.055013	776315, 773187, 796514, 826883, 805750, 776910, 803328, 824568, 777864, 782974, 822639, 790699	58	2194	19235	1.81388	0.999926	0.547142	49.789
GOTERM_CC_FAT	GO:0005887~integral to plasma membrane	8	13.7931	0.081426	776315, 779677, 826883, 805750, 798186, 782256, 824568, 794122	42	1188	12782	2.04938	0.999983	0.455934	62.7577
GOTERM_CC_FAT	GO:0031226~intrinsic to plasma membrane	8	13.7931	0.089415	776315, 779677, 826883, 805750, 798186, 782256, 824568, 794122	42	1215	12782	2.00384	0.999994	0.470571	66.3551
SP_PIR_KEYWORDS	membrane	23	39.6552	0.199539	779677, 773187, 826883, 805750, 776910, 798186, 775818, 782256, 824722, 803328, 824568, 777864, 775750, 794122, 822639, 790699, 776315, 796514, 815700, 794622, 799153, 782974, 814695	58	6256	19235	1.21926	1	0.817244	93.3454
UP_SEQ_FEATURE	topological domain:Extracellular	11	18.9655	0.28757	776315, 773187, 826883, 805750, 798186, 776910, 775818, 803328, 824568, 794122, 822639	58	2719	19113	1.33317	1	0.999998	99.0318
UP_SEQ_FEATURE	topological domain:Cytoplasmic	12	20.6897	0.425115	776315, 773187, 826883, 805750, 798186, 776910, 775818, 803328, 824568, 794122, 814695, 822639	58	3374	19113	1.17203	1	1	99.9485
UP_SEQ_FEATURE	transmembrane region	16	27.5862	0.507796	779677, 773187, 826883, 805750, 798186, 776910, 775818, 782256, 803328, 824568, 822639, 794122, 776315, 815700, 799153, 814695	58	4911	19113	1.07362	1	1	99.9938
SP_PIR_KEYWORDS	transmembrane	16	27.5862	0.518824	779677, 773187, 826883, 805750, 798186, 776910, 775818, 782256, 803328, 824568, 822639, 794122, 776315, 815700, 799153, 814695	58	4973	19235	1.067	1	0.98337	99.9865
GOTERM_CC_FAT	GO:0016021~integral to membrane	16	27.5862	0.784313	779677, 773187, 826883, 805750, 798186, 776910, 775818, 782256, 803328, 824568, 822639, 794122, 776315, 815700, 799153, 814695	42	5297	12782	0.919262	1	0.999147	100
GOTERM_CC_FAT	GO:0031224~intrinsic to membrane	16	27.5862	0.8358	779677, 773187, 826883, 805750, 798186, 776910, 775818, 782256, 803328, 824568, 822639, 794122, 776315, 815700, 799153, 814695	42	5485	12782	0.887754	1	0.999677	100
Annotation Cluster 10	Enrichment Score: 0.8022932017763325
Category	Term	Count	%	PValue	Genes	List Total	Pop Hits	Pop Total	Fold Enrichment	Bonferroni	Benjamini	FDR
GOTERM_CC_FAT	GO:0005624~membrane fraction	6	10.3448	0.11494	801278, 779677, 794622, 823059, 782974, 790699	42	809	12782	2.25711	1	0.545038	75.8275
GOTERM_CC_FAT	GO:0005626~insoluble fraction	6	10.3448	0.128735	801278, 779677, 794622, 823059, 782974, 790699	42	839	12782	2.1764	1	0.571105	79.8638
GOTERM_CC_FAT	GO:0000267~cell fraction	6	10.3448	0.264821	801278, 779677, 794622, 823059, 782974, 790699	42	1083	12782	1.68606	1	0.808635	97.206
Annotation Cluster 11	Enrichment Score: 0.6436920985078408
Category	Term	Count	%	PValue	Genes	List Total	Pop Hits	Pop Total	Fold Enrichment	Bonferroni	Benjamini	FDR
GOTERM_BP_FAT	GO:0007268~synaptic transmission	4	6.89655	0.0803806	776315, 779677, 782256, 823059	47	298	13528	3.86349	1	0.98079	70.7038
GOTERM_BP_FAT	GO:0019226~transmission of nerve impulse	4	6.89655	0.115755	776315, 779677, 782256, 823059	47	350	13528	3.28948	1	0.987117	83.51
GOTERM_BP_FAT	GO:0007267~cell-cell signaling	5	8.62069	0.145805	776315, 779677, 782256, 823059, 803261	47	600	13528	2.39858	1	0.992956	90.0638
GOTERM_BP_FAT	GO:0050877~neurological system process	5	8.62069	0.598848	776315, 779677, 782256, 811174, 823059	47	1210	13528	1.18938	1	0.999998	99.9998
GOTERM_BP_FAT	GO:0006811~ion transport	3	5.17241	0.744321	779677, 782256, 823059	47	768	13528	1.12434	1	1	100
Annotation Cluster 12	Enrichment Score: 0.5522372425261021
Category	Term	Count	%	PValue	Genes	List Total	Pop Hits	Pop Total	Fold Enrichment	Bonferroni	Benjamini	FDR
GOTERM_BP_FAT	GO:0009968~negative regulation of signal transduction	3	5.17241	0.172982	803387, 803261, 774676	47	221	13528	3.90719	1	0.995369	93.8129
GOTERM_BP_FAT	GO:0010648~negative regulation of cell communication	3	5.17241	0.206195	803387, 803261, 774676	47	248	13528	3.48181	1	0.996595	96.6063
GOTERM_BP_FAT	GO:0007166~cell surface receptor linked signal transduction	7	12.069	0.61803	826883, 776910, 803387, 779660, 803261, 782974, 774676	47	1856	13528	1.08556	1	0.999998	99.9999
Annotation Cluster 13	Enrichment Score: 0.5165355423198057
Category	Term	Count	%	PValue	Genes	List Total	Pop Hits	Pop Total	Fold Enrichment	Bonferroni	Benjamini	FDR
GOTERM_CC_FAT	GO:0019898~extrinsic to membrane	4	6.89655	0.210302	794622, 777864, 775750, 790699	42	494	12782	2.46424	1	0.733994	93.5801
GOTERM_BP_FAT	GO:0016192~vesicle-mediated transport	4	6.89655	0.311791	776315, 794622, 775750, 790699	47	576	13528	1.99882	1	0.99932	99.5808
GOTERM_MF_FAT	GO:0008289~lipid binding	3	5.17241	0.430216	794622, 775750, 790699	43	450	12983	2.01287	1	0.999739	99.8995
Annotation Cluster 14	Enrichment Score: 0.5091553120423059
Category	Term	Count	%	PValue	Genes	List Total	Pop Hits	Pop Total	Fold Enrichment	Bonferroni	Benjamini	FDR
GOTERM_BP_FAT	GO:0016477~cell migration	3	5.17241	0.241331	819632, 799110, 823059	47	276	13528	3.12858	1	0.998075	98.2517
GOTERM_BP_FAT	GO:0051674~localization of cell	3	5.17241	0.280573	819632, 799110, 823059	47	307	13528	2.81267	1	0.99923	99.1971
GOTERM_BP_FAT	GO:0048870~cell motility	3	5.17241	0.280573	819632, 799110, 823059	47	307	13528	2.81267	1	0.99923	99.1971
GOTERM_BP_FAT	GO:0006928~cell motion	3	5.17241	0.483809	819632, 799110, 823059	47	475	13528	1.81787	1	0.999969	99.9938
Annotation Cluster 15	Enrichment Score: 0.4797674572724353
Category	Term	Count	%	PValue	Genes	List Total	Pop Hits	Pop Total	Fold Enrichment	Bonferroni	Benjamini	FDR
GOTERM_MF_FAT	GO:0004713~protein tyrosine kinase activity	3	5.17241	0.10044	773266, 776910, 823059	43	166	12983	5.45657	1	0.955172	72.717
GOTERM_MF_FAT	GO:0004672~protein kinase activity	4	6.89655	0.312258	773266, 799110, 776910, 823059	43	606	12983	1.99294	1	0.998624	98.9884
SP_PIR_KEYWORDS	magnesium	3	5.17241	0.378064	773266, 776910, 793356	58	442	19235	2.25094	1	0.953519	99.6919
GOTERM_BP_FAT	GO:0006468~protein amino acid phosphorylation	4	6.89655	0.397345	773266, 799110, 776910, 823059	47	667	13528	1.72612	1	0.999904	99.9401
GOTERM_BP_FAT	GO:0006793~phosphorus metabolic process	5	8.62069	0.424136	773266, 799110, 776910, 793356, 823059	47	973	13528	1.47908	1	0.999923	99.9692
GOTERM_BP_FAT	GO:0006796~phosphate metabolic process	5	8.62069	0.424136	773266, 799110, 776910, 793356, 823059	47	973	13528	1.47908	1	0.999923	99.9692
GOTERM_BP_FAT	GO:0016310~phosphorylation	4	6.89655	0.516968	773266, 799110, 776910, 823059	47	800	13528	1.43915	1	0.999974	99.9977
Annotation Cluster 16	Enrichment Score: 0.29628092269325235
Category	Term	Count	%	PValue	Genes	List Total	Pop Hits	Pop Total	Fold Enrichment	Bonferroni	Benjamini	FDR
GOTERM_BP_FAT	GO:0008284~positive regulation of cell proliferation	3	5.17241	0.413241	776910, 803261, 774676	47	414	13528	2.08572	1	0.99992	99.9595
GOTERM_BP_FAT	GO:0042127~regulation of cell proliferation	4	6.89655	0.505761	776910, 823059, 803261, 774676	47	787	13528	1.46292	1	0.999972	99.9967
GOTERM_BP_FAT	GO:0007166~cell surface receptor linked signal transduction	7	12.069	0.61803	826883, 776910, 803387, 779660, 803261, 782974, 774676	47	1856	13528	1.08556	1	0.999998	99.9999
Annotation Cluster 17	Enrichment Score: 0.287011915134893
Category	Term	Count	%	PValue	Genes	List Total	Pop Hits	Pop Total	Fold Enrichment	Bonferroni	Benjamini	FDR
SP_PIR_KEYWORDS	cytoskeleton	4	6.89655	0.291533	796514, 824974, 773124, 777864	58	636	19235	2.08577	1	0.910415	98.4949
GOTERM_CC_FAT	GO:0044430~cytoskeletal part	5	8.62069	0.365147	776315, 796514, 824974, 790939, 773124	42	952	12782	1.59839	1	0.904105	99.4928
GOTERM_CC_FAT	GO:0005856~cytoskeleton	6	10.3448	0.459253	776315, 796514, 824974, 790939, 773124, 777864	42	1381	12782	1.32223	1	0.946997	99.9215
GOTERM_CC_FAT	GO:0043228~non-membrane-bounded organelle	7	12.069	0.866695	776315, 796514, 824974, 790939, 773124, 793356, 777864	42	2596	12782	0.820621	1	0.999827	100
GOTERM_CC_FAT	GO:0043232~intracellular non-membrane-bounded organelle	7	12.069	0.866695	776315, 796514, 824974, 790939, 773124, 793356, 777864	42	2596	12782	0.820621	1	0.999827	100
Annotation Cluster 18	Enrichment Score: 0.2598634394207474
Category	Term	Count	%	PValue	Genes	List Total	Pop Hits	Pop Total	Fold Enrichment	Bonferroni	Benjamini	FDR
GOTERM_MF_FAT	GO:0043565~sequence-specific DNA binding	5	8.62069	0.131587	819632, 778523, 816196, 809188, 811833	43	607	12983	2.48707	1	0.955128	82.2951
SP_PIR_KEYWORDS	dna-binding	8	13.7931	0.315434	819632, 786945, 778523, 816196, 818339, 774676, 809188, 811833	58	1868	19235	1.42029	1	0.921659	99.0089
GOTERM_MF_FAT	GO:0003700~transcription factor activity	5	8.62069	0.388545	819632, 816196, 774676, 809188, 811833	43	975	12983	1.54836	1	0.999618	99.761
GOTERM_BP_FAT	GO:0006357~regulation of transcription from RNA polymerase II promoter	4	6.89655	0.452538	779660, 816196, 774676, 809188	47	727	13528	1.58366	1	0.999941	99.9853
GOTERM_MF_FAT	GO:0030528~transcription regulator activity	6	10.3448	0.550415	819632, 816196, 816063, 774676, 809188, 811833	43	1512	12983	1.19814	1	0.999957	99.9945
SP_PIR_KEYWORDS	nucleus	13	22.4138	0.638295	786945, 824974, 793356, 774676, 818339, 809188, 819632, 816505, 778523, 816196, 782974, 816063, 811833	58	4283	19235	1.00661	1	0.995958	99.9996
GOTERM_MF_FAT	GO:0003677~DNA binding	8	13.7931	0.648679	819632, 786945, 778523, 816196, 818339, 774676, 809188, 811833	43	2331	12983	1.03623	1	0.99998	99.9997
GOTERM_BP_FAT	GO:0006355~regulation of transcription, DNA-dependent	6	10.3448	0.738103	819632, 779660, 816196, 774676, 809188, 811833	47	1773	13528	0.974043	1	1	100
SP_PIR_KEYWORDS	Transcription	6	10.3448	0.748787	816196, 818339, 782974, 774676, 809188, 811833	58	2071	19235	0.960805	1	0.998915	100
GOTERM_BP_FAT	GO:0051252~regulation of RNA metabolic process	6	10.3448	0.756492	819632, 779660, 816196, 774676, 809188, 811833	47	1813	13528	0.952553	1	1	100
GOTERM_BP_FAT	GO:0045449~regulation of transcription	8	13.7931	0.807877	819632, 779660, 816196, 818339, 782974, 774676, 809188, 811833	47	2601	13528	0.88529	1	1	100
GOTERM_BP_FAT	GO:0006350~transcription	6	10.3448	0.862268	816196, 818339, 782974, 774676, 809188, 811833	47	2101	13528	0.821979	1	1	100
SP_PIR_KEYWORDS	transcription regulation	5	8.62069	0.864067	816196, 818339, 782974, 774676, 809188	58	2026	19235	0.818455	1	0.99991	100
Annotation Cluster 19	Enrichment Score: 0.14445077792663127
Category	Term	Count	%	PValue	Genes	List Total	Pop Hits	Pop Total	Fold Enrichment	Bonferroni	Benjamini	FDR
SP_PIR_KEYWORDS	metal-binding	11	18.9655	0.384579	809814, 773266, 799110, 778523, 793356, 794622, 803916, 816196, 818339, 789356, 814695	58	2972	19235	1.22746	1	0.951227	99.7289
GOTERM_MF_FAT	GO:0046914~transition metal ion binding	10	17.2414	0.56211	809814, 799110, 778523, 793356, 794622, 816196, 818339, 789356, 814695, 790699	43	2785	12983	1.08413	1	0.999938	99.996
GOTERM_MF_FAT	GO:0046872~metal ion binding	13	22.4138	0.730589	809814, 793356, 803328, 818339, 789356, 790699, 773266, 799110, 778523, 794622, 816196, 803916, 814695	43	4140	12983	0.94809	1	0.999997	100
GOTERM_MF_FAT	GO:0043169~cation binding	13	22.4138	0.744116	809814, 793356, 803328, 818339, 789356, 790699, 773266, 799110, 778523, 794622, 816196, 803916, 814695	43	4179	12983	0.939242	1	0.999997	100
GOTERM_MF_FAT	GO:0043167~ion binding	13	22.4138	0.764784	809814, 793356, 803328, 818339, 789356, 790699, 773266, 799110, 778523, 794622, 816196, 803916, 814695	43	4241	12983	0.925511	1	0.999997	100
GOTERM_MF_FAT	GO:0008270~zinc ion binding	6	10.3448	0.890559	799110, 794622, 816196, 818339, 789356, 790699	43	2311	12983	0.783895	1	1	100
SP_PIR_KEYWORDS	zinc	5	8.62069	0.90166	799110, 794622, 816196, 818339, 789356	58	2189	19235	0.75751	1	0.999965	100
SP_PIR_KEYWORDS	zinc-finger	3	5.17241	0.968341	794622, 816196, 818339	58	1718	19235	0.579112	1	0.999999	100
Annotation Cluster 20	Enrichment Score: 0.054846678057581366
Category	Term	Count	%	PValue	Genes	List Total	Pop Hits	Pop Total	Fold Enrichment	Bonferroni	Benjamini	FDR
UP_SEQ_FEATURE	active site:Proton acceptor	3	5.17241	0.58874	773266, 816505, 776910	58	658	19113	1.50244	1	1	99.9995
UP_SEQ_FEATURE	nucleotide phosphate-binding region:ATP	3	5.17241	0.78865	773266, 790939, 776910	58	962	19113	1.02765	1	1	100
GOTERM_MF_FAT	GO:0017076~purine nucleotide binding	5	8.62069	0.88635	809814, 773266, 816505, 790939, 776910	43	1918	12983	0.787097	1	1	100
SP_PIR_KEYWORDS	nucleotide-binding	4	6.89655	0.886696	809814, 773266, 790939, 776910	58	1686	19235	0.786804	1	0.999949	100
GOTERM_MF_FAT	GO:0030554~adenyl nucleotide binding	4	6.89655	0.899317	773266, 816505, 790939, 776910	43	1577	12983	0.765834	1	1	100
GOTERM_MF_FAT	GO:0001883~purine nucleoside binding	4	6.89655	0.905171	773266, 816505, 790939, 776910	43	1601	12983	0.754354	1	1	100
GOTERM_MF_FAT	GO:0001882~nucleoside binding	4	6.89655	0.907753	773266, 816505, 790939, 776910	43	1612	12983	0.749207	1	1	100
SP_PIR_KEYWORDS	atp-binding	3	5.17241	0.911297	773266, 790939, 776910	58	1326	19235	0.750312	1	0.999971	100
GOTERM_MF_FAT	GO:0000166~nucleotide binding	5	8.62069	0.947811	809814, 773266, 816505, 790939, 776910	43	2245	12983	0.67245	1	1	100
GOTERM_MF_FAT	GO:0032555~purine ribonucleotide binding	4	6.89655	0.948492	809814, 773266, 790939, 776910	43	1836	12983	0.6578	1	1	100
GOTERM_MF_FAT	GO:0032553~ribonucleotide binding	4	6.89655	0.948492	809814, 773266, 790939, 776910	43	1836	12983	0.6578	1	1	100
GOTERM_MF_FAT	GO:0005524~ATP binding	3	5.17241	0.960164	773266, 790939, 776910	43	1477	12983	0.613264	1	1	100
GOTERM_MF_FAT	GO:0032559~adenyl ribonucleotide binding	3	5.17241	0.962498	773266, 790939, 776910	43	1497	12983	0.605071	1	1	100
Annotation Cluster 21	Enrichment Score: 0.009680698403128712
Category	Term	Count	%	PValue	Genes	List Total	Pop Hits	Pop Total	Fold Enrichment	Bonferroni	Benjamini	FDR
GOTERM_CC_FAT	GO:0031981~nuclear lumen	3	5.17241	0.955398	824974, 793356, 809188	42	1450	12782	0.629655	1	0.999996	100
GOTERM_CC_FAT	GO:0070013~intracellular organelle lumen	3	5.17241	0.983755	824974, 793356, 809188	42	1779	12782	0.51321	1	1	100
GOTERM_CC_FAT	GO:0043233~organelle lumen	3	5.17241	0.985738	824974, 793356, 809188	42	1820	12782	0.501648	1	1	100
GOTERM_CC_FAT	GO:0031974~membrane-enclosed lumen	3	5.17241	0.987289	824974, 793356, 809188	42	1856	12782	0.491918	1	1	100

## Sheet: KEGG HIGHEST IN YOUNG
Category	Term	Count	%	PValue	Genes	List Total	Pop Hits	Pop Total	Fold Enrichment	Bonferroni	Benjamini	FDR
KEGG_PATHWAY	hsa04512:ECM-receptor interaction	19	6.90909	6.48814e-14	772696, 823371, 780010, 795569, 786214, 810787, 799511, 799424, 787944, 782887, 825565, 814924, 781103, 809884, 777404, 810398, 808600, 800275, 803177	110	84	5085	10.4562	6.61338e-12	6.61338e-12	7.22311e-11
KEGG_PATHWAY	hsa04510:Focal adhesion	21	7.63636	5.51065e-09	772696, 823371, 780010, 795569, 786214, 799511, 799424, 787944, 782887, 822984, 823526, 794587, 814924, 781103, 786006, 809884, 777404, 810398, 808600, 800275, 803177	110	201	5085	4.82972	5.62086e-07	2.81043e-07	6.13926e-06
KEGG_PATHWAY	hsa04360:Axon guidance	10	3.63636	0.001648	822356, 785964, 822143, 794243, 781335, 823746, 773152, 815339, 785871, 780849	110	129	5085	3.58351	0.154845	0.054535	1.82073
KEGG_PATHWAY	hsa04514:Cell adhesion molecules (CAMs)	8	2.90909	0.0225257	787386, 797390, 797997, 773231, 800485, 792731, 774998, 821519	110	132	5085	2.80165	0.902108	0.440646	22.417
KEGG_PATHWAY	hsa05020:Prion diseases	4	1.45455	0.0381637	797665, 823371, 775531, 774998	110	35	5085	5.28312	0.981106	0.54787	35.1762
KEGG_PATHWAY	hsa03320:PPAR signaling pathway	5	1.81818	0.0597356	786477, 812816, 798933, 795285, 815982	110	69	5085	3.3498	0.998131	0.649046	49.6516

## Sheet: KEGG LOWEST IN YOUNG
none
