# Supplementary material for: Transcriptomic signatures in cartilage ageing
Source: Arthritis Res Ther. 2013 Aug 23;15(4):R98. doi: 10.1186/ar4278 (PMC3978620; doi:10.1186/ar4278)
Supplement: Additional file 2 — Table S2 presenting IPA generated networks of differentially expressed genes. Network eligible molecules were overlaid onto molecular networks, and networks were then generated based on connectivity. All identified networks and their respective molecules are tabulated. [file ar4278-S2.CSV]

� 2000-2012 Ingenuity Systems, Inc. All rights reserved.
ID	Molecules in Network	Score	Focus Molecules	Top Functions
1	ADM,ALT,APRT,AQP1,ASPM,ASPN,C1q,CD163,cytochrome-c oxidase,DEGS1,DSG2,EMP1,FABP5,FERMT1,GOT,hemoglobin,IFIT3,IgG,IgG2a,IQGAP2,Ldh,LOXL2,MCC,MLF1,Notch,PECAM1,PNP,POLE2,RNF152,RORA,SLC16A1,SLC16A10,SLC2A1,SLC2A3,TGFB1	46	26	Cell Morphology, Cancer, Gastrointestinal Disease
2	ACSL5,ADSSL1,ALPL,CHL1,Collagen Alpha1,CTNND1,CTNN?-TCF/LEF,DKK1,DMP1,ERK,FGF9,Fgf,FGFR2,Fgfr,FGFRL1,FST,Gli,GPT2 (includes EG:108682),growth factor receptor,HAND2,HSPG2,Hspg,MEST,NCAM1,NLGN1,ODZ3,OGN,PHEX,PLC gamma,RPS6KA,RUNX2,SFRP1,WIF1,WNT11,Wnt	41	24	Connective Tissue Development and Function, Embryonic Development, Organ Development
3	Akt,COCH,COL12A1,COL1A1 (includes EG:1277),COL25A1,COL8A1,collagen,Collagen type I,Collagen Type VI,FAP,FLT1,GUCY1B3,GUCY2E,HEY2,Integrin alpha V beta 3,Kallikrein,KCNA5,LINGO1,MYH11,NRP1 (includes EG:18186),Nuclear factor 1,Pdgf Ab,PDK1,PRKG1,PTN,Rock,SEMA3D,SERPINA5,sGC,SPARC,TACSTD2,ULBP1,Vegf Receptor,VWF,WFDC2	40	24	Connective Tissue Disorders, Dermatological Diseases and Conditions, Gastrointestinal Disease
4	ADAMTS2,COL10A1,COL11A1,COL11A2,COL1A2,COL2A1,COL3A1,COL4A1,COL5A1,COL5A2,COL9A1,COL9A2,COL9A3,Collagen type II,Collagen type III,Collagen type IX,Collagen Type X,Collagen Type XI,Collagen type xviii,CREB3L1,CSPG4,EEA1,ERK1/2,ETS,FBLN1,FBLN7,Fibrin,HAS3,ITGA11,OMD,PCOLCE,Smad2/3,Smad2/3-Smad4,TDGF1,TOM1L1	35	24	Connective Tissue Disorders, Dermatological Diseases and Conditions, Gastrointestinal Disease
5	ADAMTS4,CENPJ,chymotrypsin,Ecm,elastase,ETV3,FBN2 (includes EG:14119),Ferritin,Ho,HP,ICOSLG,IL-1R,IL17a dimer,IL17R,IL7R,INTERLEUKIN,lymphotoxin-alpha1-beta2,MATN2,MATN4,MMP1 (includes EG:300339),NFkB (complex),NfkB-RelA,NfkB1-RelA,NMRAL1,PCSK1,PTX3,RARRES2,Serine Protease,SERPINA3,sphingomyelinase,Stat3-Stat3,TFPI2,TNFAIP2,trypsin,TXNRD1	27	18	Carbohydrate Metabolism, Cellular Assembly and Organization, Cellular Compromise
6	26s Proteasome,ADCY,CA9,Calmodulin,CCNB1,Cg,Ck2,CTCFL,CYP1A1 (includes EG:13076),FLNC,FSH,Gpcr,Gsk3,Hdac,HISTONE,Histone h3,Histone h4,ICAM1,IL1B,Insulin,KCNN3,Lh,MEF2C,MEIS1,NDUFA1,Pka,PRKG2,Proinsulin,PSTPIP1,RNA polymerase II,ROBO2,SLITRK1,SNPH,VKORC1,WFDC1	26	18	Cell-To-Cell Signaling and Interaction, Hematological System Development and Function, Immune Cell Trafficking
7	APOE,BGN,CCBP2,Collagen type IV,Collagen(s),EMX2,gelatinase,IL23,JINK1/2,LAMC1,LAMC2,Laminin1,Laminin,LRP4,LRP,LRP1B,MAOA,MT1B,Pdgf (complex),PDGF BB,PDGF-CC,PI3K (complex),plasminogen activator,PLAT,POSTN,Rap1,RELN,Secretase gamma,SERPINE1,SERPINF1,Smad,SMPD3,Sphk,Tgf beta,THY1	25	17	Neurological Disease, Psychological Disorders, Embryonic Development
8	ACTN3,aldehyde reductase,Alpha Actinin,calpain,CAPN6,Casein,CENPF,COL14A1,COL16A1,Cyclin A,Cyclin D,Cyclin E,E2f,Fibrinogen,Focal adhesion kinase,HIST1H4A (includes others),HMMR,IBSP,IFI6,Integrin,MMP13,MYO5B,N-cor,Nr1h,NREP,PALLD,Pdi,Pkc(s),Rb,RPL6,SH3GL3,SLC38A3,Sos,STC1,Ubiquitin	25	17	Connective Tissue Disorders, Cardiovascular System Development and Function, Organismal Development
9	AQP1,AVPR2,C11orf10,C18orf8,C1QTNF1,CD97,CDCA8,EPHA5,EXPH5,FKBP9,FYCO1,FZD6,GIPR,GPR56,GPR183,GPRC5A,INSIG2,LGALS7/LGALS7B,LPHN1,MC1R,MRPS7,NEK10,NTSR1,PIK3R5,PTGIR,SCAP,SGCB,SGCE,SLC35A3,SYCP1,TOP1MT,TPPP3,UBC,UBQLN2,WLS	23	16	Nucleic Acid Metabolism, Small Molecule Biochemistry, Cell Signaling
10	APP,BEND5,CDC27,CDKN1A,CNTN3,COPS2,CTNNBIP1,CTTNBP2,DDIT4L,DDR1,DNAH1,EBF4,EFNA1,EPHB3,FAT3,FGFR4,Histone H1,ITM2A,ITM2C,L-triiodothyronine,MAP2,MDK,MTOR,PPP2CA,PURA,RNF144B,RPS2,RPS16,RTN4 (includes EG:57142),RYK (includes EG:140585),SMPD3,SPON1,SRPX,TBC1D30,TRIP13	22	16	Cell Morphology, Cellular Assembly and Organization, Cellular Development
11	ANKRD37,APBB1IP,AQP1,C1orf114,CREB3,CSRNP1,ECI2,EIF4B,HNF4A,MCTP1,MMP2,MYO3A,NAT8,NDUFA1,NDUFA4,NDUFA13,NDUFV1,NKX2-3,PAK1,PAPPA2,PDGFRL,PEG10,PNRC1,POLL (includes EG:27343),PPM1E,PPP1CA,RBP2,SPOCK3,STX8,SYTL2,TAF11 (includes EG:309638),TGFBR1,TMEM51,tretinoin,Ubb	21	15	Lipid Metabolism, Molecular Transport, Small Molecule Biochemistry
12	2-hydroxyestradiol,AQP1,beta-estradiol,BTG2,BUB3 (includes EG:12237),CHSY3,COL16A1,COL4A5,COL9A1,CRABP2,CYP24A1,EMILIN3,HDAC1,HNRNPAB,ITGBL1,KIF26B,KLK6,LLGL1,Metalloprotease,miR-16-5p (and other miRNAs w/seed AGCAGCA),NELL2,NQO1,NR2C1,PKMYT1,PLXNB2,PWWP2A,RND1,RPS13,SAP130,SLC10A1,SLC14A1,SLC38A5,SQSTM1,TET1,TNF	19	14	Cell Morphology, Dermatological Diseases and Conditions, Small Molecule Biochemistry
13	ADAMTS12,Alpha catenin,C/ebp,CCL20,Cdc2,CSF3,CTSZ,DDX58,DEPDC1,Fc gamma receptor,Fcgr3,Growth hormone,GTPASE,HLA-DR,Ifn,IFN Beta,Ifn gamma,Ikb,IL1,IL12 (complex),Immunoglobulin,Mapk,MHC Class II (complex),NFkB (family),NOS2,RGS16,SAA,SEMA4D,TH1 Cytokine,THBS2,Tlr,Tnf receptor,TNFAIP3,TNFSF11,VCAN	17	13	Cellular Movement, Hematological System Development and Function, Immune Cell Trafficking
14	ABCC1,Actin,caspase,CCND2,CD3,COL13A1,CTSW,CYTIP,DDT,estrogen receptor,F Actin,HMCN1,Iga,Igm,KCTD11,MAP2K1/2,MYO1B,P110,p70 S6k,p85 (pik3r),PLD3,Pld,PP2A,PPP1R9A,Raf,Ras,Ras homolog,Sfk,Shc,SRC (family),STAT5a/b,TCR,VDR,VIL1,VitaminD3-VDR-RXR	17	13	Cellular Compromise, Cellular Assembly and Organization, Cellular Development
15	AGA,Alp,AMPK,ANGPTL2,APOA1,BNIP3,CAMK1D,Caspase 3/7,Creb,Cytochrome c,HDL,Hsp27,Hsp70,HSPA1A/HSPA1B,IL8,IL11,LDL,LDL-cholesterol,LECT1,Mek,Mlc,MSC,NADPH oxidase,NMU,Nos,P38 MAPK,PEPCK,PFKFB3,PRKAA,Pro-inflammatory Cytokine,RARA,thymidine kinase,TSEN34,TSH,Vegf	16	14	Hematological System Development and Function, Immune Cell Trafficking, Inflammatory Response
16	2-methoxyestradiol,ABCC2,AJAP1,CD6,CD163,CD300LF,Daf,DNMT1,EFNA1,FGL1,FNDC1,G protein beta gamma,GALNTL4,GNG11,GPNMB,GSTA1,HLA-DQ,HLA-DQB1,IKK (complex),IL6,IL31,IL4 (includes EG:16189),IL7R,MARCO,MAZ,MMP9,MT1E,PDX1 (includes EG:18609),PIK3R5,PRSS23,SCGB1A1,SKA1,SLC22A3,TNFAIP8L2,TOX3	16	12	Protein Synthesis, Cell Death and Survival, Metabolic Disease
17	ADRA2A,AGTR2,AVPR2,BHMT2,CHAD,CNTNAP1,CYTL1,DOLPP1,DRD1,GABRA3,GLDN,Gpcr,GPR21,GPR22,GPR27,GPR84,GPR182,GPRC5A,GRB2,IGF1,ITGB1,ITGB1BP2,LPAR6,LPHN1,MEPE,MYH11,MYRIP,NFASC,NMUR1,PIK3R1,PKD1,SLC52A2,SSR4,XBP1 (includes EG:140614),ZNF32	15	12	Carbohydrate Metabolism, Small Molecule Biochemistry, Cardiovascular System Development and Function
18	AFF3,ANAPC5,ANAPC7,ANXA4,ATRX,BACH1,BTG2,C1orf51,CACNA1B,CHFR,CREM (includes EG:12916),CYP51A1,DNMT3B,FAM65A,FBRSL1,GLT8D2,HIRA,HLA-DQB1,IGSF3,KIF2A,LPHN1,METTL14,MID1 (includes EG:100330952),MXRA5,NR2C1,RAB14,RAB1B,RAB39A,RTN4 (includes EG:57142),TDG,TTC23,UBC,UHRF2,UNC13C,WDR54	14	11	Embryonic Development, Nervous System Development and Function, Organ Development
19	Angiotensin II receptor type 1,Ap1,BCR (complex),C8,Calcineurin A,Calcineurin protein(s),CaMKII,FABP4,Fcer1,Gm-csf,GRIN2C,Ige,Jnk,LCP2,Lfa-1,LRRC8C,NFAT (complex),Nfat (family),NFATC2,NFATC4,NMDA Receptor,PARP8,PARP,Ptk,Rar,Rsk,Rxr,SELE (includes EG:20339),SLC1A3,SLC8A1,Sod,SYK/ZAP,TH2 Cytokine,Tnf,TNN	12	11	Nervous System Development and Function, Tissue Morphology, Cell Morphology
20	ADRA2A,AUTS2,cannabinoid receptor,CDKN2D,chemokine,DRD1,FGFR4,G protein,G protein alphai,GBGT1,HLA-DQB1,IFIT1B,IFN ALPHA RECEPTOR,IgG1,IL12 (family),IL2RG,IL7R,Interferon alpha,lipid,MGARP,Mmp,NAGLU,NFKBIA,NRK,PCP2,Pdgfr,PDIA3,Rac,RAG2,RGS16,RIC8A,SLC6A3,STAT4,STAT,voltage-gated calcium channel	7	7	Embryonic Development, Lymphoid Tissue Structure and Development, Organ Development
21	AGXT2L1,BHLHE40,C/ebp,CEBPA,EGR2,EXTL2,FASN,FBXW7,FHL1 (includes EG:14199),GAPDH,Hamp/Hamp2,HBD (includes EG:15130),HTT,iron,KLF5,LSAMP,LTF,MED1 (includes EG:19014),MT1E,Mup1 (includes others),NCOR1,NEGR1,NFIL3,NR1I2,NR4A2,NTM,PIAS4,RARB,SERPINF1,SRGAP1,taurine,thymidine kinase,TIAM1,UCP1,VDR	6	6	Gene Expression, Hematological Disease, Metabolic Disease
22	CBX1,FAM83B	2	1	Cellular Assembly and Organization, DNA Replication, Recombination, and Repair, Cellular Development
23	miR-22-3p (and other miRNAs w/seed AGCUGCC),ZNF618	2	1	Cancer, Hematological Disease, Gastrointestinal Disease
24	OAZ3,SHCBP1L	2	1	Small Molecule Biochemistry, Reproductive System Development and Function, Cellular Development
25	FOXA1,FOXA2,THBS3	2	1	Cellular Development, Embryonic Development, Nervous System Development and Function
