# Supplementary material for: Transcriptomic signatures in cartilage ageing
Source: Arthritis Res Ther. 2013 Aug 23;15(4):R98. doi: 10.1186/ar4278 (PMC3978620; doi:10.1186/ar4278)
Supplement: Additional file 3 — Table S3 presenting IPA canonical pathways. Significant IPA canonical pathways and the associated molecules relating to these pathways. [file ar4278-S3.XLSX]

## Sheet: atherosclerosis
Â© 2000-2012 Ingenuity Systems, Inc. All rights reserved.
Symbol	Entrez Gene Name	Affymetrix/Affymetrix SNP ID/Agilent/CAS Registry Number/CodeLink/dbSNP/Ensembl/Entrez Gene/GenBank/Gene Symbol - mouse (Entrez Gene)/Gene Symbol - rat (Entrez Gene)/Gene symbol -- human (Hugo / HGNC, Entrez Gene)/GenPept/GI Number/Human Metabolome Database (HMDB)/Illumina/Ingenuity/International Protein Index/KEGG/Life Technologies (Applied Biosystems)/miRBase (mature)/miRBase (stemloop)/PubChem…	Fold Change	Networks	Location	Type(s)	Biomarker Application(s)
APOA1	apolipoprotein A-I	--	2.339	15	Extracellular Space	transporter	Diagnosis,Efficacy,Safety,Unspecified Application
APOE	apolipoprotein E	--	3.997	7	Extracellular Space	transporter	Diagnosis,Efficacy,Prognosis,Unspecified Application
COL10A1	collagen, type X, alpha 1	--	-1.401	4	Extracellular Space	other	Unspecified Application
COL11A2	collagen, type XI, alpha 2	--	2.126	4	Extracellular Space	other
COL1A2	collagen, type I, alpha 2	--	5.567	4	Extracellular Space	other
COL1A1 (includes EG:1277)	collagen, type I, alpha 1	--	6.552	3	Extracellular Space	other	Diagnosis
COL2A1	collagen, type II, alpha 1	--	6.533	4	Extracellular Space	other
COL3A1	collagen, type III, alpha 1	--	5.109	4	Extracellular Space	other	Diagnosis,Efficacy,Prognosis
ICAM1	intercellular adhesion molecule 1	--	2.54	6	Plasma Membrane	transmembrane receptor	Diagnosis,Disease Progression,Efficacy,Prognosis,Unspecified Application
IL8	interleukin 8	--	1.651	15	Extracellular Space	cytokine	Diagnosis,Disease Progression,Efficacy,Prognosis,Response to Therapy,Safety,Unspecified Application
IL1B	interleukin 1, beta	--	6.263	6	Extracellular Space	cytokine	Diagnosis,Efficacy,Prognosis,Safety
MMP13	matrix metallopeptidase 13 (collagenase 3)	--	2.014	8	Extracellular Space	peptidase	Diagnosis
MMP1 (includes EG:300339)	matrix metallopeptidase 1 (interstitial collagenase)	--	1.665	5	Extracellular Space	peptidase	Diagnosis,Efficacy,Response to Therapy,Safety
SELE (includes EG:20339)	selectin E	--	3.764	19	Plasma Membrane	transmembrane receptor	Diagnosis,Disease Progression,Efficacy,Unspecified Application
TGFB1	transforming growth factor, beta 1	--	2.104	1	Extracellular Space	growth factor	Diagnosis,Disease Progression,Efficacy,Prognosis,Safety,Unspecified Application
										Drug(s)	Entrez Gene ID for Human	Entrez Gene ID for Mouse	Entrez Gene ID for Rat
											335	11806	25081
											348	11816	25728
										collagenase clostridium histolyticum	1300	12813	25681
										collagenase clostridium histolyticum	1302	12815	294279
										collagenase clostridium histolyticum	1278	12843	84352
										collagenase clostridium histolyticum	1277	12842	29393
										collagenase clostridium histolyticum	1280	12824	25412
										collagenase clostridium histolyticum	1281	12825	84032
											3383	15894	25464
											3576
										IL-1 trap, canakinumab	3553	16176	24494
											4322	17386	171052
											4312	83995	300339
											6401	20339	25544
											7040	21803	59086

## Sheet: chondrocytes in RA
Â© 2000-2012 Ingenuity Systems, Inc. All rights reserved.
Symbol	Entrez Gene Name	Affymetrix/Affymetrix SNP ID/Agilent/CAS Registry Number/CodeLink/dbSNP/Ensembl/Entrez Gene/GenBank/Gene Symbol - mouse (Entrez Gene)/Gene Symbol - rat (Entrez Gene)/Gene symbol -- human (Hugo / HGNC, Entrez Gene)/GenPept/GI Number/Human Metabolome Database (HMDB)/Illumina/Ingenuity/International Protein Index/KEGG/Life Technologies (Applied Biosystems)/miRBase (mature)/miRBase (stemloop)/PubChem…	Fold Change	Networks	Location	Type(s)	Biomarker Application(s)	Drug(s)	Entrez Gene ID for Human	Entrez Gene ID for Mouse	Entrez Gene ID for Rat
ADAMTS4	ADAM metallopeptidase with thrombospondin type 1 motif, 4	--	1.94	5	Extracellular Space	peptidase			9507	240913	66015
ALPL	alkaline phosphatase, liver/bone/kidney	--	3.38	2	Plasma Membrane	phosphatase	Efficacy		249	11647	25586
COL1A1 (includes EG:1277)	collagen, type I, alpha 1	--	6.552	3	Extracellular Space	other	Diagnosis	collagenase clostridium histolyticum	1277	12842	29393
DKK1	dickkopf 1 homolog (Xenopus laevis)	--	-4.923	2	Extracellular Space	growth factor	Diagnosis,Efficacy,Prognosis,Unspecified Application		22943	13380	293897
IL11	interleukin 11	--	1.481	15	Extracellular Space	cytokine	Unspecified Application		3589	16156	171040
IL1B	interleukin 1, beta	--	6.263	6	Extracellular Space	cytokine	Diagnosis,Efficacy,Prognosis,Safety	IL-1 trap, canakinumab	3553	16176	24494
MMP13	matrix metallopeptidase 13 (collagenase 3)	--	2.014	8	Extracellular Space	peptidase	Diagnosis		4322	17386	171052
MMP1 (includes EG:300339)	matrix metallopeptidase 1 (interstitial collagenase)	--	1.665	5	Extracellular Space	peptidase	Diagnosis,Efficacy,Response to Therapy,Safety		4312	83995	300339
NFATC2	nuclear factor of activated T-cells, cytoplasmic, calcineurin-dependent 2	--	3.363	19	Nucleus	transcription regulator			4773	18019	311658
NFATC4	nuclear factor of activated T-cells, cytoplasmic, calcineurin-dependent 4	--	2.863	19	Nucleus	transcription regulator			4776	73181	305897
RUNX2	runt-related transcription factor 2	--	2.233	2	Nucleus	transcription regulator	Disease Progression,Prognosis,Unspecified Application		860	12393	367218
SFRP1	secreted frizzled-related protein 1	--	5.952	2	Plasma Membrane	transmembrane receptor	Diagnosis,Efficacy,Prognosis		6422	20377	84402
TGFB1	transforming growth factor, beta 1	--	2.104	1	Extracellular Space	growth factor	Diagnosis,Disease Progression,Efficacy,Prognosis,Safety,Unspecified Application		7040	21803	59086
TNFSF11	tumor necrosis factor (ligand) superfamily, member 11	--	-2.537	13	Extracellular Space	cytokine	Efficacy		8600	21943	117516
WIF1	WNT inhibitory factor 1	--	4.052	2	Extracellular Space	other	Efficacy		11197	24117	114557
WNT11	wingless-type MMTV integration site family, member 11	--	3.806	2	Extracellular Space	other			7481	22411	140584

## Sheet: prothrombin activation
Â© 2000-2012 Ingenuity Systems, Inc. All rights reserved.
Symbol	Entrez Gene Name	Affymetrix/Affymetrix SNP ID/Agilent/CAS Registry Number/CodeLink/dbSNP/Ensembl/Entrez Gene/GenBank/Gene Symbol - mouse (Entrez Gene)/Gene Symbol - rat (Entrez Gene)/Gene symbol -- human (Hugo / HGNC, Entrez Gene)/GenPept/GI Number/Human Metabolome Database (HMDB)/Illumina/Ingenuity/International Protein Index/KEGG/Life Technologies (Applied Biosystems)/miRBase (mature)/miRBase (stemloop)/PubChem…	Fold Change	Networks	Location	Type(s)	Biomarker Application(s)	Drug(s)	Entrez Gene ID for Human	Entrez Gene ID for Mouse	Entrez Gene ID for Rat
COL10A1	collagen, type X, alpha 1	--	-1.401	4	Extracellular Space	other	Unspecified Application	collagenase clostridium histolyticum	1300	12813	25681
COL11A2	collagen, type XI, alpha 2	--	2.126	4	Extracellular Space	other		collagenase clostridium histolyticum	1302	12815	294279
COL1A2	collagen, type I, alpha 2	--	5.567	4	Extracellular Space	other		collagenase clostridium histolyticum	1278	12843	84352
COL1A1 (includes EG:1277)	collagen, type I, alpha 1	--	6.552	3	Extracellular Space	other	Diagnosis	collagenase clostridium histolyticum	1277	12842	29393
COL2A1	collagen, type II, alpha 1	--	6.533	4	Extracellular Space	other		collagenase clostridium histolyticum	1280	12824	25412
COL3A1	collagen, type III, alpha 1	--	5.109	4	Extracellular Space	other	Diagnosis,Efficacy,Prognosis	collagenase clostridium histolyticum	1281	12825	84032

## Sheet: hepatic fibrosis
Â© 2000-2012 Ingenuity Systems, Inc. All rights reserved.
Symbol	Entrez Gene Name	Affymetrix/Affymetrix SNP ID/Agilent/CAS Registry Number/CodeLink/dbSNP/Ensembl/Entrez Gene/GenBank/Gene Symbol - mouse (Entrez Gene)/Gene Symbol - rat (Entrez Gene)/Gene symbol -- human (Hugo / HGNC, Entrez Gene)/GenPept/GI Number/Human Metabolome Database (HMDB)/Illumina/Ingenuity/International Protein Index/KEGG/Life Technologies (Applied Biosystems)/miRBase (mature)/miRBase (stemloop)/PubChem…	Fold Change	Networks	Location	Type(s)	Biomarker Application(s)	Drug(s)	Entrez Gene ID for Human	Entrez Gene ID for Mouse	Entrez Gene ID for Rat
COL1A2	collagen, type I, alpha 2	--	5.567	4	Extracellular Space	other		collagenase clostridium histolyticum	1278	12843	84352
COL1A1 (includes EG:1277)	collagen, type I, alpha 1	--	6.552	3	Extracellular Space	other	Diagnosis	collagenase clostridium histolyticum	1277	12842	29393
COL3A1	collagen, type III, alpha 1	--	5.109	4	Extracellular Space	other	Diagnosis,Efficacy,Prognosis	collagenase clostridium histolyticum	1281	12825	84032
FGFR2	fibroblast growth factor receptor 2	--	-1.55	2	Plasma Membrane	kinase	Diagnosis,Prognosis,Response to Therapy	palifermin	2263	14183	25022
FLT1	fms-related tyrosine kinase 1 (vascular endothelial growth factor/vascular permeability factor receptor)	--	3.452	3	Plasma Membrane	kinase	Diagnosis,Disease Progression,Efficacy,Prognosis,Response to Therapy,Safety	sunitinib, pazopanib, axitinib, CEP 7055, vandetanib	2321	14254	54251
ICAM1	intercellular adhesion molecule 1	--	2.54	6	Plasma Membrane	transmembrane receptor	Diagnosis,Disease Progression,Efficacy,Prognosis,Unspecified Application		3383	15894	25464
IL8	interleukin 8	--	1.651	15	Extracellular Space	cytokine	Diagnosis,Disease Progression,Efficacy,Prognosis,Response to Therapy,Safety,Unspecified Application		3576
IL1B	interleukin 1, beta	--	6.263	6	Extracellular Space	cytokine	Diagnosis,Efficacy,Prognosis,Safety	IL-1 trap, canakinumab	3553	16176	24494
MMP13	matrix metallopeptidase 13 (collagenase 3)	--	2.014	8	Extracellular Space	peptidase	Diagnosis		4322	17386	171052
MMP1 (includes EG:300339)	matrix metallopeptidase 1 (interstitial collagenase)	--	1.665	5	Extracellular Space	peptidase	Diagnosis,Efficacy,Response to Therapy,Safety		4312	83995	300339
MYH11	myosin, heavy chain 11, smooth muscle	--	29.166	3,17	Cytoplasm	other			4629	17880
TGFB1	transforming growth factor, beta 1	--	2.104	1	Extracellular Space	growth factor	Diagnosis,Disease Progression,Efficacy,Prognosis,Safety,Unspecified Application		7040	21803	59086

## Sheet: role macrophages in RA
Â© 2000-2012 Ingenuity Systems, Inc. All rights reserved.
Symbol	Entrez Gene Name	Affymetrix/Affymetrix SNP ID/Agilent/CAS Registry Number/CodeLink/dbSNP/Ensembl/Entrez Gene/GenBank/Gene Symbol - mouse (Entrez Gene)/Gene Symbol - rat (Entrez Gene)/Gene symbol -- human (Hugo / HGNC, Entrez Gene)/GenPept/GI Number/Human Metabolome Database (HMDB)/Illumina/Ingenuity/International Protein Index/KEGG/Life Technologies (Applied Biosystems)/miRBase (mature)/miRBase (stemloop)/PubChem…	Fold Change	Networks	Location	Type(s)	Biomarker Application(s)	Drug(s)	Entrez Gene ID for Human	Entrez Gene ID for Mouse	Entrez Gene ID for Rat
ADAMTS4	ADAM metallopeptidase with thrombospondin type 1 motif, 4	--	1.94	5	Extracellular Space	peptidase			9507	240913	66015
DKK1	dickkopf 1 homolog (Xenopus laevis)	--	-4.923	2	Extracellular Space	growth factor	Diagnosis,Efficacy,Prognosis,Unspecified Application		22943	13380	293897
ICAM1	intercellular adhesion molecule 1	--	2.54	6	Plasma Membrane	transmembrane receptor	Diagnosis,Disease Progression,Efficacy,Prognosis,Unspecified Application		3383	15894	25464
IL8	interleukin 8	--	1.651	15	Extracellular Space	cytokine	Diagnosis,Disease Progression,Efficacy,Prognosis,Response to Therapy,Safety,Unspecified Application		3576
IL1B	interleukin 1, beta	--	6.263	6	Extracellular Space	cytokine	Diagnosis,Efficacy,Prognosis,Safety	IL-1 trap, canakinumab	3553	16176	24494
MMP13	matrix metallopeptidase 13 (collagenase 3)	--	2.014	8	Extracellular Space	peptidase	Diagnosis		4322	17386	171052
MMP1 (includes EG:300339)	matrix metallopeptidase 1 (interstitial collagenase)	--	1.665	5	Extracellular Space	peptidase	Diagnosis,Efficacy,Response to Therapy,Safety		4312	83995	300339
NFATC2	nuclear factor of activated T-cells, cytoplasmic, calcineurin-dependent 2	--	3.363	19	Nucleus	transcription regulator			4773	18019	311658
NFATC4	nuclear factor of activated T-cells, cytoplasmic, calcineurin-dependent 4	--	2.863	19	Nucleus	transcription regulator			4776	73181	305897
NOS2	nitric oxide synthase 2, inducible	--	1.438	13	Cytoplasm	enzyme	Diagnosis	pimagedine, GW 273629, omega-N-methylarginine	4843	18126	24599
SELE (includes EG:20339)	selectin E	--	3.764	19	Plasma Membrane	transmembrane receptor	Diagnosis,Disease Progression,Efficacy,Unspecified Application		6401	20339	25544
SFRP1	secreted frizzled-related protein 1	--	5.952	2	Plasma Membrane	transmembrane receptor	Diagnosis,Efficacy,Prognosis		6422	20377	84402
TGFB1	transforming growth factor, beta 1	--	2.104	1	Extracellular Space	growth factor	Diagnosis,Disease Progression,Efficacy,Prognosis,Safety,Unspecified Application		7040	21803	59086
TNFSF11	tumor necrosis factor (ligand) superfamily, member 11	--	-2.537	13	Extracellular Space	cytokine	Efficacy		8600	21943	117516
WIF1	WNT inhibitory factor 1	--	4.052	2	Extracellular Space	other	Efficacy		11197	24117	114557
WNT11	wingless-type MMTV integration site family, member 11	--	3.806	2	Extracellular Space	other			7481	22411	140584
